# Supplementary material for: 1,10-Phenanthrolinium 2,3,4,5,6-penta­fluoro­benzoate–2,3,4,5,6-penta­fluoro­benzoic acid (1/2)
Source: Acta Crystallogr Sect E Struct Rep Online. 2009 Sep 26;65(Pt 10):o2535. doi: 10.1107/S160053680903801X (PMC2970377; doi:10.1107/S160053680903801X)
Supplement: Supplementary file 1 [file e-65-o2535-sup1.cif]

##############################################################################
###                                                                        ###
###        Electronic paper (Acta Crystallographica Section E)             ###
###                                                                        ###
##############################################################################
#                                                                            #
# This CIF contains the data in a paper accepted for publication in Acta     #
# Crystallographica Section E. It conforms to the requirements of Notes      #
# for Authors for Section E, and has been peer reviewed under the auspices   #
# of the IUCr Commission on Journals.                                        #
#                                                                            #
# Full details of the Crystallographic Information File format               #
# are given in the paper "The Crystallographic Information File (CIF):       #
# a New Standard Archive File for Crystallography" by S. R. Hall, F. H.      #
# Allen and I. D. Brown [Acta Cryst. (1991), A47, 655-685].                  #
#                                                                            #
# The current version of the core CIF dictionary is obtainable from          #
# ftp://ftp.iucr.org/pub/cif_core.dic. The current version number is 2.4.    #
#                                                                            #
# Software is freely available for graphical display of the structure(s) in  #
# this CIF.  For information consult the CIF home page http://www.iucr.org/  #
# cif/home.html                                                              #
#                                                                            #
# This file may be used for bona fide research purposes within the           #
# scientific community so long as proper attribution is given to the journal # 
# article from which it was obtained.                                        #
#                                                                            #
##############################################################################
                                             
data_I
_audit_creation_method     SHELXL-97
_chemical_name_systematic
;
1,10-Phenanthrolinium
2,3,4,5,6-pentafluorobenzoate--2,3,4,5,6-pentafluorobenzoic acid (1/2)
;
_chemical_name_common     ?
_chemical_formula_moiety     'C12 H9 N2 +, C7 F5 O2 -, 2(C7 H F5 O2)'
_chemical_formula_sum     'C33 H11 F15 N2 O6'
_chemical_formula_iupac     'C12 H9 N2 +, C7 F5 O2 -, 2C7 H F5 O2'
_chemical_formula_weight     816.44
_chemical_melting_point     ?
_symmetry_cell_setting     triclinic
_symmetry_space_group_name_H-M     'P -1'
_symmetry_space_group_name_Hall     '-P 1'
loop_
    _symmetry_equiv_pos_as_xyz
    'x, y, z'
    '-x, -y, -z'
_cell_length_a     9.288(2)
_cell_length_b     11.099(3)
_cell_length_c     15.723(6)
_cell_angle_alpha     75.93(3)
_cell_angle_beta     79.45(2)
_cell_angle_gamma     87.14(2)
_cell_volume     1545.6(8)
_cell_formula_units_Z     2
_cell_measurement_reflns_used     76
_cell_measurement_theta_min     2.12
_cell_measurement_theta_max     22.16
_cell_measurement_temperature     293(2)
_exptl_crystal_description     block
_exptl_crystal_colour     colourless
_exptl_crystal_size_max     0.30
_exptl_crystal_size_mid     0.25
_exptl_crystal_size_min     0.25
_exptl_crystal_density_diffrn     1.754
_exptl_crystal_density_meas     ?
_exptl_crystal_density_method     'not measured'
_exptl_crystal_F_000     812
_exptl_absorpt_coefficient_mu     0.180
_exptl_absorpt_correction_type     multi-scan
_exptl_absorpt_process_details     '(SADABS; Bruker, 2001)'
_exptl_absorpt_correction_T_min     0.934
_exptl_absorpt_correction_T_max     0.952
_exptl_special_details
;
;
_diffrn_ambient_temperature     293(2)
_diffrn_radiation_type     MoK\a
_diffrn_radiation_wavelength     0.71073
_diffrn_radiation_source     'fine-focus sealed tube'
_diffrn_radiation_monochromator     graphite
_diffrn_measurement_device_type     'Bruker SMART CCD'
_diffrn_measurement_method     \w
_diffrn_detector_area_resol_mean     ?
_diffrn_reflns_number     6444
_diffrn_reflns_av_R_equivalents     0.0751
_diffrn_reflns_av_sigmaI/netI     0.1503
_diffrn_reflns_theta_min     2.05
_diffrn_reflns_theta_max     25.00
_diffrn_reflns_theta_full     25.00
_diffrn_measured_fraction_theta_max     0.990
_diffrn_measured_fraction_theta_full     0.990
_diffrn_reflns_limit_h_min     -11
_diffrn_reflns_limit_h_max     1
_diffrn_reflns_limit_k_min     -13
_diffrn_reflns_limit_k_max     13
_diffrn_reflns_limit_l_min     -18
_diffrn_reflns_limit_l_max     18
_diffrn_standards_number     ?
_diffrn_standards_interval_count     ?
_diffrn_standards_interval_time     ?
_diffrn_standards_decay_%     ?
_refine_special_details
;
Refinement of <i>F</i>^2^ against ALL reflections. The weighted <i>R</i>-factor
<i>wR</i> and goodness of fit <i>S</i> are based on <i>F</i>^2^, conventional
<i>R</i>-factors <i>R</i> are based on <i>F</i>, with <i>F</i> set to zero for
negative <i>F</i>^2^. The threshold expression of <i>F</i>^2^ >
\s(<i>F</i>^2^) is used only for calculating <i>R</i>-factors(gt) <i>etc</i>.
and is not relevant to the choice of reflections for refinement.
<i>R</i>-factors based on <i>F</i>^2^ are statistically about twice as large
as those based on <i>F</i>, and <i>R</i>- factors based on ALL data will be
even larger.
;
_reflns_number_total     5387
_reflns_number_gt     1611
_reflns_threshold_expression     I>2\s(I)
_refine_ls_structure_factor_coef     Fsqd
_refine_ls_matrix_type     full
_refine_ls_R_factor_all     0.2567
_refine_ls_R_factor_gt     0.0781
_refine_ls_wR_factor_gt     0.1963
_refine_ls_wR_factor_ref     0.2761
_refine_ls_goodness_of_fit_ref     0.858
_refine_ls_restrained_S_all     0.858
_refine_ls_number_reflns     5387
_refine_ls_number_parameters     508
_refine_ls_number_restraints     0
_refine_ls_hydrogen_treatment     constr
_refine_ls_weighting_scheme     calc
_refine_ls_weighting_details
                 'calc w=1/[\s^2^(Fo^2^)+(0.1316P)^2^] where P=(Fo^2^+2Fc^2^)/3'
_atom_sites_solution_hydrogens     geom
_atom_sites_solution_primary     direct
_atom_sites_solution_secondary     difmap
_refine_ls_shift/su_max     0.001
_refine_ls_shift/su_mean     0.000
_refine_diff_density_max     0.328
_refine_diff_density_min     -0.390
_refine_ls_extinction_method     none
_refine_ls_extinction_coef     .
_refine_ls_extinction_expression
                                  'Fc^*^=kFc[1+0.001xFc^2^\l^3^/sin(2\q)]^-1/4^'
loop_
    _atom_type_symbol
    _atom_type_description
    _atom_type_scat_dispersion_real
    _atom_type_scat_dispersion_imag
    _atom_type_scat_source
    'C' 'C' 0.0033 0.0016
                         'International Tables Vol C Tables 4.2.6.8 and 6.1.1.4'
    'H' 'H' 0.0000 0.0000
                         'International Tables Vol C Tables 4.2.6.8 and 6.1.1.4'
    'N' 'N' 0.0061 0.0033
                         'International Tables Vol C Tables 4.2.6.8 and 6.1.1.4'
    'O' 'O' 0.0106 0.0060
                         'International Tables Vol C Tables 4.2.6.8 and 6.1.1.4'
    'F' 'F' 0.0171 0.0103
                         'International Tables Vol C Tables 4.2.6.8 and 6.1.1.4'
_computing_data_collection     'SMART (Bruker, 2001)'
_computing_cell_refinement     'SAINT (Bruker, 2001)'
_computing_data_reduction     'SAINT (Bruker, 2001)'
_computing_structure_solution     'SHELXS97 (Sheldrick, 2008)'
_computing_structure_refinement     'SHELXL97 (Sheldrick, 2008)'
_computing_molecular_graphics     'SHELXTL (Sheldrick, 2008)'
_computing_publication_material     'SHELXL97 (Sheldrick, 2008)'
loop_
    _atom_site_type_symbol
    _atom_site_label
    _atom_site_fract_x
    _atom_site_fract_y
    _atom_site_fract_z
    _atom_site_U_iso_or_equiv
    _atom_site_adp_type
    _atom_site_calc_flag
    _atom_site_refinement_flags
    _atom_site_occupancy
    _atom_site_disorder_assembly
    _atom_site_disorder_group
    C C1 0.4878(9) 0.2131(7) 0.3967(6) 0.074(2) Uani d . 1 . .
    H H1 0.4624 0.1972 0.3460 0.088 Uiso calc R 1 . .
    C C2 0.6122(9) 0.1593(7) 0.4257(6) 0.070(2) Uani d . 1 . .
    H H2 0.6686 0.1063 0.3952 0.084 Uiso calc R 1 . .
    C C3 0.6539(9) 0.1832(7) 0.4993(7) 0.080(3) Uani d . 1 . .
    H H3 0.7385 0.1477 0.5187 0.096 Uiso calc R 1 . .
    C C4 0.5663(7) 0.2620(6) 0.5443(5) 0.0533(19) Uani d . 1 . .
    C C5 0.4400(7) 0.3161(6) 0.5110(5) 0.0462(17) Uani d . 1 . .
    C C6 0.3436(8) 0.3972(6) 0.5566(5) 0.054(2) Uani d . 1 . .
    C C7 0.5997(9) 0.2977(7) 0.6186(7) 0.080(3) Uani d . 1 . .
    H H7 0.6849 0.2665 0.6394 0.096 Uiso calc R 1 . .
    C C8 0.5155(9) 0.3739(8) 0.6606(6) 0.074(2) Uani d . 1 . .
    H H8 0.5416 0.3937 0.7099 0.089 Uiso calc R 1 . .
    C C9 0.3853(8) 0.4250(7) 0.6296(5) 0.058(2) Uani d . 1 . .
    C C10 0.2887(10) 0.5029(7) 0.6736(6) 0.076(3) Uani d . 1 . .
    H H10 0.3065 0.5211 0.7255 0.091 Uiso calc R 1 . .
    C C11 0.1699(11) 0.5500(8) 0.6380(7) 0.087(3) Uani d . 1 . .
    H H11 0.1080 0.6044 0.6642 0.105 Uiso calc R 1 . .
    C C12 0.1388(8) 0.5189(7) 0.5633(7) 0.077(3) Uani d . 1 . .
    H H12 0.0551 0.5521 0.5415 0.092 Uiso calc R 1 . .
    C C13 0.1394(9) 0.1546(7) 0.3570(7) 0.075(3) Uani d . 1 . .
    C C14 0.1375(8) 0.1115(6) 0.2753(5) 0.056(2) Uani d . 1 . .
    C C15 0.2427(8) 0.0300(7) 0.2470(6) 0.060(2) Uani d . 1 . .
    C C16 0.2420(8) -0.0126(7) 0.1718(6) 0.065(2) Uani d . 1 . .
    C C17 0.1343(9) 0.0258(7) 0.1219(6) 0.070(2) Uani d . 1 . .
    C C18 0.0268(8) 0.1056(7) 0.1491(5) 0.060(2) Uani d . 1 . .
    C C19 0.0311(8) 0.1477(7) 0.2225(6) 0.059(2) Uani d . 1 . .
    C C20 0.3200(10) 0.4593(7) 0.1686(7) 0.069(2) Uani d . 1 . .
    C C21 0.3384(8) 0.5419(7) 0.0810(6) 0.064(2) Uani d . 1 . .
    C C22 0.2675(9) 0.5264(8) 0.0133(7) 0.074(2) Uani d . 1 . .
    C C23 0.2855(12) 0.6078(11) -0.0694(8) 0.090(3) Uani d . 1 . .
    C C24 0.3716(13) 0.7039(10) -0.0867(8) 0.095(4) Uani d . 1 . .
    C C25 0.4436(11) 0.7280(10) -0.0227(8) 0.087(3) Uani d . 1 . .
    C C26 0.4280(9) 0.6450(8) 0.0577(7) 0.074(2) Uani d . 1 . .
    C C27 0.0622(10) 0.1652(7) 0.6233(6) 0.065(2) Uani d . 1 . .
    C C28 0.1027(8) 0.1805(6) 0.7065(5) 0.0546(19) Uani d . 1 . .
    C C29 0.0191(8) 0.2546(7) 0.7561(6) 0.064(2) Uani d . 1 . .
    C C30 0.0509(9) 0.2739(8) 0.8310(7) 0.078(3) Uani d . 1 . .
    C C31 0.1650(9) 0.2107(7) 0.8679(6) 0.070(2) Uani d . 1 . .
    C C32 0.2517(8) 0.1351(7) 0.8192(5) 0.0565(19) Uani d . 1 . .
    C C33 0.2195(7) 0.1205(6) 0.7433(5) 0.0541(19) Uani d . 1 . .
    F F1 0.3534(5) -0.0062(4) 0.2915(4) 0.0929(16) Uani d . 1 . .
    F F2 0.3421(5) -0.0938(5) 0.1470(4) 0.1060(19) Uani d . 1 . .
    F F3 0.1284(5) -0.0194(4) 0.0509(4) 0.0906(16) Uani d . 1 . .
    F F4 -0.0784(5) 0.1431(5) 0.0989(4) 0.0996(17) Uani d . 1 . .
    F F5 -0.0761(5) 0.2232(4) 0.2477(3) 0.0887(16) Uani d . 1 . .
    F F6 0.1787(6) 0.4264(5) 0.0310(4) 0.1046(18) Uani d . 1 . .
    F F7 0.2095(7) 0.5766(6) -0.1270(4) 0.126(2) Uani d . 1 . .
    F F8 0.3868(7) 0.7807(6) -0.1671(5) 0.134(2) Uani d . 1 . .
    F F9 0.5289(7) 0.8267(6) -0.0453(5) 0.137(3) Uani d . 1 . .
    F F10 0.5005(6) 0.6728(4) 0.1161(4) 0.1004(18) Uani d . 1 . .
    F F11 -0.0973(5) 0.3169(5) 0.7283(4) 0.115(2) Uani d . 1 . .
    F F12 -0.0313(6) 0.3457(5) 0.8780(4) 0.118(2) Uani d . 1 . .
    F F13 0.1964(5) 0.2264(5) 0.9440(4) 0.0971(17) Uani d . 1 . .
    F F14 0.3613(6) 0.0731(5) 0.8556(4) 0.112(2) Uani d . 1 . .
    F F15 0.3053(5) 0.0431(5) 0.7037(4) 0.1061(19) Uani d . 1 . .
    N N1 0.4050(6) 0.2857(5) 0.4388(4) 0.0610(17) Uani d . 1 . .
    H H1A 0.3259 0.3152 0.4203 0.073 Uiso calc R 1 . .
    N N2 0.2233(6) 0.4436(5) 0.5217(4) 0.0642(18) Uani d . 1 . .
    O O1 0.1633(6) 0.2656(4) 0.3520(4) 0.0755(16) Uani d . 1 . .
    O O2 0.1327(8) 0.0702(6) 0.4259(5) 0.103(2) Uani d . 1 . .
    O O3 0.1898(6) 0.4156(5) 0.2009(4) 0.0847(18) Uani d . 1 . .
    H H3A 0.1870 0.3755 0.2524 0.127 Uiso calc R 1 . .
    O O4 0.4205(6) 0.4356(5) 0.2115(4) 0.0821(18) Uani d . 1 . .
    O O5 0.1662(6) 0.1127(6) 0.5748(4) 0.0879(18) Uani d . 1 . .
    H H5 0.1327 0.0928 0.5354 0.132 Uiso calc R 1 . .
    O O6 -0.0504(7) 0.2012(6) 0.5975(5) 0.101(2) Uani d . 1 . .
loop_
    _atom_site_aniso_label
    _atom_site_aniso_U_11
    _atom_site_aniso_U_22
    _atom_site_aniso_U_33
    _atom_site_aniso_U_12
    _atom_site_aniso_U_13
    _atom_site_aniso_U_23
    C1 0.066(6) 0.074(5) 0.091(7) 0.006(5) -0.007(5) -0.046(5)
    C2 0.067(6) 0.062(5) 0.083(7) 0.005(4) -0.001(5) -0.032(5)
    C3 0.056(5) 0.062(5) 0.128(9) 0.013(4) -0.018(5) -0.035(6)
    C4 0.049(4) 0.055(4) 0.059(5) 0.002(4) -0.021(4) -0.012(4)
    C5 0.046(4) 0.039(4) 0.058(5) -0.007(3) -0.007(4) -0.021(4)
    C6 0.049(4) 0.037(4) 0.071(6) -0.008(3) 0.002(4) -0.011(4)
    C7 0.070(6) 0.059(5) 0.116(8) -0.002(4) -0.022(6) -0.024(5)
    C8 0.081(6) 0.079(6) 0.076(7) -0.010(5) -0.033(5) -0.028(5)
    C9 0.057(5) 0.064(5) 0.059(5) -0.010(4) -0.004(4) -0.029(4)
    C10 0.086(7) 0.071(6) 0.072(6) -0.011(5) 0.010(5) -0.032(5)
    C11 0.080(7) 0.069(6) 0.115(9) 0.000(5) 0.005(6) -0.044(6)
    C12 0.045(5) 0.069(5) 0.119(8) 0.009(4) -0.003(5) -0.038(6)
    C13 0.092(7) 0.039(5) 0.108(8) 0.004(4) -0.048(6) -0.023(5)
    C14 0.048(4) 0.042(4) 0.074(6) -0.017(4) -0.008(4) -0.004(4)
    C15 0.058(5) 0.054(5) 0.065(6) -0.005(4) -0.017(4) -0.006(4)
    C16 0.050(5) 0.069(5) 0.084(7) 0.003(4) -0.009(5) -0.040(5)
    C17 0.065(5) 0.059(5) 0.093(7) -0.017(4) -0.003(5) -0.037(5)
    C18 0.061(5) 0.060(5) 0.062(6) -0.001(4) -0.016(4) -0.016(4)
    C19 0.056(5) 0.055(5) 0.070(6) 0.003(4) -0.005(4) -0.026(4)
    C20 0.065(6) 0.054(5) 0.089(8) 0.012(5) -0.007(6) -0.024(5)
    C21 0.056(5) 0.056(5) 0.082(7) 0.016(4) -0.017(5) -0.016(5)
    C22 0.071(6) 0.054(5) 0.103(8) 0.026(5) -0.026(6) -0.029(6)
    C23 0.099(8) 0.085(7) 0.098(9) 0.049(6) -0.052(7) -0.028(7)
    C24 0.105(9) 0.057(6) 0.094(9) 0.031(6) 0.010(7) 0.009(6)
    C25 0.072(7) 0.079(7) 0.095(9) 0.010(6) -0.006(6) -0.003(7)
    C26 0.058(5) 0.069(6) 0.088(8) 0.005(5) -0.009(5) -0.012(6)
    C27 0.064(6) 0.050(5) 0.082(7) -0.009(4) -0.017(5) -0.011(4)
    C28 0.060(5) 0.047(4) 0.063(5) -0.010(4) -0.015(4) -0.020(4)
    C29 0.050(5) 0.061(5) 0.082(7) 0.006(4) -0.016(5) -0.017(5)
    C30 0.062(6) 0.066(5) 0.113(9) 0.016(4) -0.008(6) -0.040(6)
    C31 0.063(5) 0.065(5) 0.092(7) -0.017(4) -0.005(5) -0.040(5)
    C32 0.052(4) 0.076(5) 0.048(5) 0.011(4) -0.019(4) -0.022(4)
    C33 0.048(4) 0.057(4) 0.067(6) 0.015(4) -0.023(4) -0.027(4)
    F1 0.076(3) 0.093(3) 0.123(5) 0.017(3) -0.041(3) -0.038(3)
    F2 0.079(3) 0.103(4) 0.145(5) 0.027(3) -0.007(3) -0.063(4)
    F3 0.088(3) 0.091(3) 0.107(4) -0.009(3) -0.008(3) -0.057(3)
    F4 0.087(3) 0.110(4) 0.124(5) 0.021(3) -0.061(3) -0.041(3)
    F5 0.077(3) 0.089(3) 0.114(4) 0.032(3) -0.026(3) -0.051(3)
    F6 0.124(4) 0.093(4) 0.115(5) 0.002(3) -0.044(4) -0.043(3)
    F7 0.136(5) 0.149(5) 0.096(5) 0.039(4) -0.041(4) -0.030(4)
    F8 0.129(5) 0.119(5) 0.120(5) 0.052(4) -0.002(4) 0.009(4)
    F9 0.113(5) 0.102(4) 0.166(7) -0.026(4) -0.003(4) 0.015(4)
    F10 0.086(4) 0.089(4) 0.125(5) -0.023(3) -0.020(3) -0.015(3)
    F11 0.081(4) 0.099(4) 0.181(6) 0.046(3) -0.055(4) -0.050(4)
    F12 0.109(4) 0.134(5) 0.132(5) 0.053(4) -0.014(4) -0.086(4)
    F13 0.097(4) 0.096(4) 0.113(5) -0.003(3) -0.016(3) -0.053(3)
    F14 0.091(4) 0.132(4) 0.143(5) 0.055(3) -0.066(4) -0.069(4)
    F15 0.088(3) 0.132(4) 0.129(5) 0.057(3) -0.039(3) -0.087(4)
    N1 0.053(4) 0.064(4) 0.074(5) 0.003(3) -0.013(3) -0.030(4)
    N2 0.054(4) 0.061(4) 0.091(5) 0.012(3) -0.023(4) -0.038(4)
    O1 0.076(4) 0.048(3) 0.103(5) -0.004(3) -0.018(3) -0.018(3)
    O2 0.148(6) 0.071(4) 0.093(6) -0.012(4) -0.025(5) -0.020(4)
    O3 0.070(4) 0.074(4) 0.101(6) -0.013(3) -0.014(4) -0.002(4)
    O4 0.073(4) 0.097(4) 0.077(4) 0.010(3) -0.023(3) -0.017(3)
    O5 0.085(4) 0.105(5) 0.086(5) 0.012(4) -0.025(4) -0.041(4)
    O6 0.082(4) 0.111(5) 0.126(6) 0.020(4) -0.056(4) -0.033(4)
_geom_special_details
;
All e.s.d.'s (except the e.s.d. in the dihedral angle between two l.s. planes)
are estimated using the full covariance matrix. The cell e.s.d.'s are taken
into account individually in the estimation of e.s.d.'s in distances, angles
and torsion angles; correlations between e.s.d.'s in cell parameters are only
used when they are defined by crystal symmetry. An approximate (isotropic)
treatment of cell e.s.d.'s is used for estimating e.s.d.'s involving l.s.
planes.
;
loop_
    _geom_bond_atom_site_label_1
    _geom_bond_atom_site_label_2
    _geom_bond_site_symmetry_2
    _geom_bond_distance
    _geom_bond_publ_flag
    C1 N1 . 1.299(9) ?
    C1 C2 . 1.376(11) ?
    C1 H1 . 0.9300 ?
    C2 C3 . 1.371(12) ?
    C2 H2 . 0.9300 ?
    C3 C4 . 1.394(10) ?
    C3 H3 . 0.9300 ?
    C4 C7 . 1.411(11) ?
    C4 C5 . 1.419(9) ?
    C5 N1 . 1.357(9) ?
    C5 C6 . 1.457(9) ?
    C6 N2 . 1.358(9) ?
    C6 C9 . 1.382(10) ?
    C7 C8 . 1.334(11) ?
    C7 H7 . 0.9300 ?
    C8 C9 . 1.427(10) ?
    C8 H8 . 0.9300 ?
    C9 C10 . 1.421(10) ?
    C10 C11 . 1.353(12) ?
    C10 H10 . 0.9300 ?
    C11 C12 . 1.382(13) ?
    C11 H11 . 0.9300 ?
    C12 N2 . 1.324(9) ?
    C12 H12 . 0.9300 ?
    C13 O2 . 1.242(10) ?
    C13 O1 . 1.244(8) ?
    C13 C14 . 1.479(12) ?
    C14 C15 . 1.386(10) ?
    C14 C19 . 1.388(10) ?
    C15 F1 . 1.340(8) ?
    C15 C16 . 1.376(11) ?
    C16 F2 . 1.336(8) ?
    C16 C17 . 1.372(11) ?
    C17 F3 . 1.340(9) ?
    C17 C18 . 1.379(10) ?
    C18 C19 . 1.354(10) ?
    C18 F4 . 1.354(8) ?
    C19 F5 . 1.336(8) ?
    C20 O4 . 1.231(10) ?
    C20 O3 . 1.292(9) ?
    C20 C21 . 1.442(11) ?
    C21 C26 . 1.384(11) ?
    C21 C22 . 1.399(11) ?
    C22 F6 . 1.359(9) ?
    C22 C23 . 1.377(13) ?
    C23 C24 . 1.310(13) ?
    C23 F7 . 1.359(11) ?
    C24 F8 . 1.329(11) ?
    C24 C25 . 1.389(14) ?
    C25 F9 . 1.322(11) ?
    C25 C26 . 1.359(12) ?
    C26 F10 . 1.333(10) ?
    C27 O6 . 1.206(9) ?
    C27 O5 . 1.320(9) ?
    C27 C28 . 1.476(11) ?
    C28 C29 . 1.385(10) ?
    C28 C33 . 1.387(9) ?
    C29 C30 . 1.332(11) ?
    C29 F11 . 1.338(8) ?
    C30 F12 . 1.336(9) ?
    C30 C31 . 1.381(11) ?
    C31 F13 . 1.333(10) ?
    C31 C32 . 1.400(10) ?
    C32 C33 . 1.328(10) ?
    C32 F14 . 1.338(8) ?
    C33 F15 . 1.331(7) ?
    N1 H1A . 0.8600 ?
    O3 H3A . 0.8200 ?
    O5 H5 . 0.8200 ?
loop_
    _geom_angle_atom_site_label_1
    _geom_angle_atom_site_label_2
    _geom_angle_atom_site_label_3
    _geom_angle_site_symmetry_1
    _geom_angle_site_symmetry_3
    _geom_angle
    _geom_angle_publ_flag
    N1 C1 C2 . . 121.3(8) ?
    N1 C1 H1 . . 119.3 ?
    C2 C1 H1 . . 119.3 ?
    C3 C2 C1 . . 120.6(8) ?
    C3 C2 H2 . . 119.7 ?
    C1 C2 H2 . . 119.7 ?
    C2 C3 C4 . . 118.4(8) ?
    C2 C3 H3 . . 120.8 ?
    C4 C3 H3 . . 120.8 ?
    C3 C4 C7 . . 124.0(8) ?
    C3 C4 C5 . . 118.8(7) ?
    C7 C4 C5 . . 117.1(7) ?
    N1 C5 C4 . . 119.0(6) ?
    N1 C5 C6 . . 120.0(6) ?
    C4 C5 C6 . . 120.9(7) ?
    N2 C6 C9 . . 125.2(7) ?
    N2 C6 C5 . . 117.5(7) ?
    C9 C6 C5 . . 117.3(7) ?
    C8 C7 C4 . . 123.4(8) ?
    C8 C7 H7 . . 118.3 ?
    C4 C7 H7 . . 118.3 ?
    C7 C8 C9 . . 119.7(8) ?
    C7 C8 H8 . . 120.1 ?
    C9 C8 H8 . . 120.1 ?
    C6 C9 C10 . . 116.3(8) ?
    C6 C9 C8 . . 121.4(7) ?
    C10 C9 C8 . . 122.2(8) ?
    C11 C10 C9 . . 118.1(9) ?
    C11 C10 H10 . . 121.0 ?
    C9 C10 H10 . . 121.0 ?
    C10 C11 C12 . . 121.4(8) ?
    C10 C11 H11 . . 119.3 ?
    C12 C11 H11 . . 119.3 ?
    N2 C12 C11 . . 122.6(8) ?
    N2 C12 H12 . . 118.7 ?
    C11 C12 H12 . . 118.7 ?
    O2 C13 O1 . . 124.7(9) ?
    O2 C13 C14 . . 114.5(7) ?
    O1 C13 C14 . . 120.3(9) ?
    C15 C14 C19 . . 115.4(7) ?
    C15 C14 C13 . . 121.5(7) ?
    C19 C14 C13 . . 123.1(7) ?
    F1 C15 C16 . . 117.7(7) ?
    F1 C15 C14 . . 119.7(7) ?
    C16 C15 C14 . . 122.5(8) ?
    F2 C16 C17 . . 118.5(7) ?
    F2 C16 C15 . . 121.5(8) ?
    C17 C16 C15 . . 119.9(7) ?
    F3 C17 C16 . . 120.5(7) ?
    F3 C17 C18 . . 120.4(8) ?
    C16 C17 C18 . . 118.9(8) ?
    C19 C18 F4 . . 121.7(7) ?
    C19 C18 C17 . . 120.0(8) ?
    F4 C18 C17 . . 118.3(8) ?
    F5 C19 C18 . . 118.4(7) ?
    F5 C19 C14 . . 118.3(7) ?
    C18 C19 C14 . . 123.2(7) ?
    O4 C20 O3 . . 121.9(9) ?
    O4 C20 C21 . . 122.1(9) ?
    O3 C20 C21 . . 115.9(8) ?
    C26 C21 C22 . . 114.3(9) ?
    C26 C21 C20 . . 122.0(9) ?
    C22 C21 C20 . . 123.6(9) ?
    F6 C22 C23 . . 119.9(9) ?
    F6 C22 C21 . . 117.7(9) ?
    C23 C22 C21 . . 122.4(10) ?
    C24 C23 F7 . . 126.0(12) ?
    C24 C23 C22 . . 119.9(10) ?
    F7 C23 C22 . . 114.1(11) ?
    C23 C24 F8 . . 118.5(13) ?
    C23 C24 C25 . . 121.5(11) ?
    F8 C24 C25 . . 119.9(12) ?
    F9 C25 C26 . . 124.2(11) ?
    F9 C25 C24 . . 117.9(11) ?
    C26 C25 C24 . . 117.8(11) ?
    F10 C26 C25 . . 115.0(9) ?
    F10 C26 C21 . . 121.0(9) ?
    C25 C26 C21 . . 123.9(10) ?
    O6 C27 O5 . . 121.3(9) ?
    O6 C27 C28 . . 125.2(9) ?
    O5 C27 C28 . . 113.4(7) ?
    C29 C28 C33 . . 114.8(7) ?
    C29 C28 C27 . . 120.6(7) ?
    C33 C28 C27 . . 124.6(7) ?
    C30 C29 F11 . . 115.6(8) ?
    C30 C29 C28 . . 123.6(7) ?
    F11 C29 C28 . . 120.8(8) ?
    C29 C30 F12 . . 122.7(9) ?
    C29 C30 C31 . . 120.6(8) ?
    F12 C30 C31 . . 116.4(9) ?
    F13 C31 C30 . . 121.6(8) ?
    F13 C31 C32 . . 121.5(8) ?
    C30 C31 C32 . . 116.8(8) ?
    C33 C32 F14 . . 122.3(7) ?
    C33 C32 C31 . . 120.9(7) ?
    F14 C32 C31 . . 116.7(7) ?
    C32 C33 F15 . . 116.3(6) ?
    C32 C33 C28 . . 123.0(7) ?
    F15 C33 C28 . . 120.7(7) ?
    C1 N1 C5 . . 121.8(7) ?
    C1 N1 H1A . . 119.1 ?
    C5 N1 H1A . . 119.1 ?
    C12 N2 C6 . . 116.4(7) ?
    C20 O3 H3A . . 109.5 ?
    C27 O5 H5 . . 109.5 ?
loop_
    _geom_torsion_atom_site_label_1
    _geom_torsion_atom_site_label_2
    _geom_torsion_atom_site_label_3
    _geom_torsion_atom_site_label_4
    _geom_torsion_site_symmetry_1
    _geom_torsion_site_symmetry_2
    _geom_torsion_site_symmetry_3
    _geom_torsion_site_symmetry_4
    _geom_torsion
    _geom_torsion_publ_flag
    N1 C1 C2 C3 . . . . -1.3(13) ?
    C1 C2 C3 C4 . . . . 0.7(13) ?
    C2 C3 C4 C7 . . . . -177.5(8) ?
    C2 C3 C4 C5 . . . . -1.4(12) ?
    C3 C4 C5 N1 . . . . 2.6(10) ?
    C7 C4 C5 N1 . . . . 179.1(7) ?
    C3 C4 C5 C6 . . . . 178.8(7) ?
    C7 C4 C5 C6 . . . . -4.7(10) ?
    N1 C5 C6 N2 . . . . -2.6(9) ?
    C4 C5 C6 N2 . . . . -178.8(6) ?
    N1 C5 C6 C9 . . . . -179.9(7) ?
    C4 C5 C6 C9 . . . . 4.0(10) ?
    C3 C4 C7 C8 . . . . 179.5(8) ?
    C5 C4 C7 C8 . . . . 3.3(12) ?
    C4 C7 C8 C9 . . . . -0.9(13) ?
    N2 C6 C9 C10 . . . . 3.7(11) ?
    C5 C6 C9 C10 . . . . -179.2(6) ?
    N2 C6 C9 C8 . . . . -178.6(7) ?
    C5 C6 C9 C8 . . . . -1.5(11) ?
    C7 C8 C9 C6 . . . . 0.1(12) ?
    C7 C8 C9 C10 . . . . 177.6(8) ?
    C6 C9 C10 C11 . . . . -4.2(11) ?
    C8 C9 C10 C11 . . . . 178.1(8) ?
    C9 C10 C11 C12 . . . . 3.1(13) ?
    C10 C11 C12 N2 . . . . -1.1(15) ?
    O2 C13 C14 C15 . . . . -58.5(11) ?
    O1 C13 C14 C15 . . . . 113.5(8) ?
    O2 C13 C14 C19 . . . . 120.7(9) ?
    O1 C13 C14 C19 . . . . -67.2(11) ?
    C19 C14 C15 F1 . . . . 177.2(7) ?
    C13 C14 C15 F1 . . . . -3.5(11) ?
    C19 C14 C15 C16 . . . . -0.1(11) ?
    C13 C14 C15 C16 . . . . 179.1(8) ?
    F1 C15 C16 F2 . . . . 4.5(12) ?
    C14 C15 C16 F2 . . . . -178.1(7) ?
    F1 C15 C16 C17 . . . . -177.3(7) ?
    C14 C15 C16 C17 . . . . 0.1(12) ?
    F2 C16 C17 F3 . . . . 1.4(12) ?
    C15 C16 C17 F3 . . . . -176.9(7) ?
    F2 C16 C17 C18 . . . . 177.3(7) ?
    C15 C16 C17 C18 . . . . -1.0(12) ?
    F3 C17 C18 C19 . . . . 177.9(7) ?
    C16 C17 C18 C19 . . . . 2.0(12) ?
    F3 C17 C18 F4 . . . . -4.4(11) ?
    C16 C17 C18 F4 . . . . 179.7(7) ?
    F4 C18 C19 F5 . . . . 3.4(11) ?
    C17 C18 C19 F5 . . . . -178.9(7) ?
    F4 C18 C19 C14 . . . . -179.8(7) ?
    C17 C18 C19 C14 . . . . -2.2(12) ?
    C15 C14 C19 F5 . . . . 178.0(6) ?
    C13 C14 C19 F5 . . . . -1.3(11) ?
    C15 C14 C19 C18 . . . . 1.2(11) ?
    C13 C14 C19 C18 . . . . -178.1(8) ?
    O4 C20 C21 C26 . . . . -34.9(11) ?
    O3 C20 C21 C26 . . . . 142.3(8) ?
    O4 C20 C21 C22 . . . . 145.8(8) ?
    O3 C20 C21 C22 . . . . -37.0(11) ?
    C26 C21 C22 F6 . . . . 179.3(6) ?
    C20 C21 C22 F6 . . . . -1.3(11) ?
    C26 C21 C22 C23 . . . . -0.3(11) ?
    C20 C21 C22 C23 . . . . 179.1(7) ?
    F6 C22 C23 C24 . . . . -179.7(8) ?
    C21 C22 C23 C24 . . . . 0.0(13) ?
    F6 C22 C23 F7 . . . . -0.6(11) ?
    C21 C22 C23 F7 . . . . 179.1(7) ?
    F7 C23 C24 F8 . . . . 1.0(14) ?
    C22 C23 C24 F8 . . . . 180.0(7) ?
    F7 C23 C24 C25 . . . . 179.5(8) ?
    C22 C23 C24 C25 . . . . -1.5(14) ?
    C23 C24 C25 F9 . . . . 179.9(8) ?
    F8 C24 C25 F9 . . . . -1.7(13) ?
    C23 C24 C25 C26 . . . . 3.3(14) ?
    F8 C24 C25 C26 . . . . -178.2(7) ?
    F9 C25 C26 F10 . . . . 3.3(13) ?
    C24 C25 C26 F10 . . . . 179.6(8) ?
    F9 C25 C26 C21 . . . . 179.9(8) ?
    C24 C25 C26 C21 . . . . -3.8(13) ?
    C22 C21 C26 F10 . . . . 178.7(7) ?
    C20 C21 C26 F10 . . . . -0.7(11) ?
    C22 C21 C26 C25 . . . . 2.3(12) ?
    C20 C21 C26 C25 . . . . -177.1(8) ?
    O6 C27 C28 C29 . . . . -9.0(12) ?
    O5 C27 C28 C29 . . . . 167.5(7) ?
    O6 C27 C28 C33 . . . . 168.2(8) ?
    O5 C27 C28 C33 . . . . -15.3(11) ?
    C33 C28 C29 C30 . . . . 3.6(12) ?
    C27 C28 C29 C30 . . . . -178.9(8) ?
    C33 C28 C29 F11 . . . . -179.6(7) ?
    C27 C28 C29 F11 . . . . -2.1(11) ?
    F11 C29 C30 F12 . . . . 3.1(13) ?
    C28 C29 C30 F12 . . . . -179.9(7) ?
    F11 C29 C30 C31 . . . . 177.3(7) ?
    C28 C29 C30 C31 . . . . -5.7(14) ?
    C29 C30 C31 F13 . . . . -178.3(8) ?
    F12 C30 C31 F13 . . . . -3.8(12) ?
    C29 C30 C31 C32 . . . . 5.4(13) ?
    F12 C30 C31 C32 . . . . 179.9(7) ?
    F13 C31 C32 C33 . . . . -179.8(8) ?
    C30 C31 C32 C33 . . . . -3.5(12) ?
    F13 C31 C32 F14 . . . . 4.3(11) ?
    C30 C31 C32 F14 . . . . -179.4(7) ?
    F14 C32 C33 F15 . . . . -1.9(12) ?
    C31 C32 C33 F15 . . . . -177.5(7) ?
    F14 C32 C33 C28 . . . . 177.4(7) ?
    C31 C32 C33 C28 . . . . 1.8(12) ?
    C29 C28 C33 C32 . . . . -1.6(11) ?
    C27 C28 C33 C32 . . . . -179.0(8) ?
    C29 C28 C33 F15 . . . . 177.6(7) ?
    C27 C28 C33 F15 . . . . 0.3(11) ?
    C2 C1 N1 C5 . . . . 2.7(12) ?
    C4 C5 N1 C1 . . . . -3.4(10) ?
    C6 C5 N1 C1 . . . . -179.6(7) ?
    C11 C12 N2 C6 . . . . 0.4(12) ?
    C9 C6 N2 C12 . . . . -1.8(11) ?
    C5 C6 N2 C12 . . . . -178.8(6) ?
loop_
    _geom_hbond_atom_site_label_D
    _geom_hbond_atom_site_label_H
    _geom_hbond_atom_site_label_A
    _geom_hbond_site_symmetry_A
    _geom_hbond_distance_DH
    _geom_hbond_distance_HA
    _geom_hbond_distance_DA
    _geom_hbond_angle_DHA
    N1 H1A O1 1_555 0.86 2.17 2.876(8) 139
    O3 H3A O1 1_555 0.82 1.72 2.526(8) 166
    O5 H5 O2 1_555 0.82 1.80 2.572(10) 157
    C7 H7 O6 1_655 0.93 2.54 3.353(12) 146
    C8 H8 O4 2_666 0.93 2.57 3.391(11) 147
    C2 H2 F15 2_656 0.93 2.51 3.357(10) 151
    C10 H10 F7 1_556 0.93 2.54 3.375(11) 149
data_global
_journal_date_recd_electronic     2009-09-17
_journal_date_accepted     2009-09-20
_journal_name_full     'Acta Crystallographica, Section E'
_journal_year     2009
_journal_volume     65
_journal_issue     10
_journal_page_first     o2535
_journal_page_last     o2535
_journal_paper_category     QO
_journal_coeditor_code     HB5105
_publ_contact_author_name     'Xiangdong Zhang'
_publ_contact_author_address
;
College of Chemistry
Liaoning University
Shenyang
110036
China
;
_publ_contact_author_email     'xdzhang@lnu.edu.cn'
_publ_contact_author_fax     '86-24-62202380'
_publ_contact_author_phone     '86-24-62202053'
_publ_section_title
;
1,10-Phenanthrolinium
2,3,4,5,6-pentafluorobenzoate--2,3,4,5,6-pentafluorobenzoic acid (1/2)
;
loop_
    _publ_author_name
    _publ_author_footnote
    _publ_author_address
    'Zhang, Xiangdong' .
;
College of Chemistry
Liaoning University
Shenyang 110036
People's Republic of China
;
    'Men, Yanmei' .
;
College of Chemistry
Liaoning University
Shenyang 110036
People's Republic of China
;
    'Yan, Xianghua' .
;
College of Chemistry
Liaoning University
Shenyang 110036
People's Republic of China
;
    'Ge, Chunhua' .
;
College of Chemistry
Liaoning University
Shenyang 110036
People's Republic of China
;
    'Kong, Yuxia' .
;
College of Chemistry
Liaoning University
Shenyang 110036
People's Republic of China
;
