# Supplementary material for: 1,10-Phenanthrolinium 2,3,4,5,6-penta­fluoro­benzoate–2,3,4,5,6-penta­fluoro­benzoic acid (1/2)
Source: Acta Crystallogr Sect E Struct Rep Online. 2009 Sep 26;65(Pt 10):o2535. doi: 10.1107/S160053680903801X (PMC2970377; doi:10.1107/S160053680903801X)
Supplement: Supplementary file 2 [file e-65-o2535-Isup2.hkl]

# 
# h,k,l, Fc-squared, Fo-squared, sigma(Fo-squared) and status flag 
# 
data_I
_shelx_title ' EU-2 in P-1' 
_shelx_refln_list_code          4 
_shelx_F_calc_maximum      272.91 
_exptl_crystal_F_000       812.00 
_reflns_d_resolution_high  0.8408 
 
loop_ 
 _symmetry_equiv_pos_as_xyz 
 'x, y, z' 
 '-x, -y, -z' 
 
_cell_length_a     9.2876 
_cell_length_b    11.0992 
_cell_length_c    15.7227 
_cell_angle_alpha  75.934 
_cell_angle_beta   79.446 
_cell_angle_gamma  87.143 
 
_shelx_F_squared_multiplier     1.000 
 
loop_ 
 _refln_index_h 
 _refln_index_k 
 _refln_index_l 
 _refln_F_squared_calc 
 _refln_F_squared_meas 
 _refln_F_squared_sigma 
 _refln_observed_status 
   1   0   0       67.24       63.74     39.83 o 
   2   0   0       59.85       42.78     14.30 o 
   3   0   0      602.31      422.79     24.36 o 
   4   0   0     2302.28     2194.65     76.14 o 
   5   0   0      124.66      131.57     21.36 o 
   6   0   0      125.24      142.70     23.00 o 
   7   0   0       69.90       24.58     29.99 o 
   8   0   0        0.27       11.86     20.96 o 
   9   0   0        0.23        5.34     27.68 o 
  10   0   0       36.12       30.18     36.51 o 
 -10   1   0        6.40       17.07     22.01 o 
  -9   1   0       50.33       36.18     24.65 o 
  -8   1   0      334.11      278.80     38.57 o 
  -7   1   0       40.82       55.95     23.66 o 
  -6   1   0        5.05       57.99     20.30 o 
  -5   1   0     1089.98      972.57     40.53 o 
  -4   1   0     6520.85     6070.96    249.22 o 
  -3   1   0      454.30      424.18     23.03 o 
  -2   1   0     5883.66     5802.30    178.03 o 
  -1   1   0     9582.66     9579.81    189.90 o 
   1   1   0      455.61      444.23     11.70 o 
   2   1   0     4358.39     3866.41    134.51 o 
   3   1   0     3780.85     3662.69    127.63 o 
   4   1   0      376.48      383.90     25.98 o 
   5   1   0       66.52       40.53     17.33 o 
   6   1   0        1.24        0.00     28.21 o 
   7   1   0      312.65      293.64     32.04 o 
   8   1   0       19.60       10.41     28.47 o 
   9   1   0        8.95        0.00     23.66 o 
  10   1   0       45.84       58.85     26.69 o 
 -10   2   0        1.44       19.38     24.12 o 
  -9   2   0      171.46       84.24     34.08 o 
  -8   2   0      229.63      227.15     34.80 o 
  -7   2   0       51.63       48.77     22.80 o 
  -6   2   0        7.05       38.03     22.54 o 
  -5   2   0        1.71       12.98     15.88 o 
  -4   2   0      142.84      107.52     19.38 o 
  -3   2   0      141.10      152.42     18.33 o 
  -2   2   0     7314.05     6402.46    317.10 o 
  -1   2   0     2452.57     2277.20    111.31 o 
   0   2   0      297.51      341.04     12.06 o 
   1   2   0     1703.83     1703.68     57.00 o 
   2   2   0    42264.20    43646.44    784.91 o 
   3   2   0      245.91      290.01     22.02 o 
   4   2   0       11.46       11.80     16.87 o 
   5   2   0      524.67      521.05     32.78 o 
   6   2   0      771.34      728.83     42.62 o 
   7   2   0        6.83        5.54     22.47 o 
   8   2   0       16.14       32.03     21.29 o 
   9   2   0        2.47       52.39     20.50 o 
  10   2   0       20.45       26.95     30.65 o 
 -10   3   0       14.48       10.87     22.41 o 
  -9   3   0        7.10        0.00     26.76 o 
  -8   3   0        0.08        0.00     24.52 o 
  -7   3   0        0.23        0.00     27.22 o 
  -6   3   0       29.80       29.46     28.41 o 
  -5   3   0       13.86       27.94     22.41 o 
  -4   3   0       39.30       61.56     27.68 o 
  -3   3   0     1172.50     1064.83     35.08 o 
  -2   3   0        5.13        8.30     14.37 o 
  -1   3   0        0.41        0.00     21.15 o 
   0   3   0     1216.52     1204.63     29.24 o 
   1   3   0     9027.60     8610.26    267.28 o 
   2   3   0     1112.93     1109.17     36.88 o 
   3   3   0      568.57      608.53     28.83 o 
   4   3   0       11.46       10.08     16.94 o 
   5   3   0        2.23       13.91     18.72 o 
   6   3   0       81.14      128.13     25.84 o 
   7   3   0      107.76      122.40     26.10 o 
   8   3   0       31.37       64.98     25.64 o 
   9   3   0       12.86        0.00     24.65 o 
  10   3   0        7.86        0.00     23.20 o 
 -10   4   0        8.96        2.24     23.26 o 
  -9   4   0        1.92        5.40     23.92 o 
  -8   4   0       21.12        0.00     20.89 o 
  -7   4   0       59.59       50.81     27.35 o 
  -6   4   0        9.84        0.00     29.33 o 
  -5   4   0       36.87       28.08     22.41 o 
  -4   4   0       84.04       94.98     24.45 o 
  -3   4   0       15.00       68.47     18.65 o 
  -2   4   0      592.18      629.67     28.11 o 
  -1   4   0       89.07       80.93     12.53 o 
   0   4   0      223.96      221.89     15.32 o 
   1   4   0       17.42       31.61     11.49 o 
   2   4   0      306.70      342.51     23.21 o 
   3   4   0       92.48      131.63     20.30 o 
   4   4   0      949.61     1039.56     49.10 o 
   5   4   0       22.25        7.05     23.07 o 
   6   4   0        3.76        0.00     38.03 o 
   7   4   0       91.64      103.54     28.54 o 
   8   4   0       26.64       43.69     28.01 o 
   9   4   0        9.12       32.09     26.36 o 
  10   4   0        3.20        0.00     21.35 o 
  -9   5   0       33.83       41.59     28.08 o 
  -8   5   0        1.04       35.39     22.74 o 
  -7   5   0       44.54       80.67     25.04 o 
  -6   5   0       83.50       45.35     23.27 o 
  -5   5   0        4.81        0.00     27.94 o 
  -4   5   0      109.29      136.11     25.77 o 
  -3   5   0       45.76       67.82     19.38 o 
  -2   5   0      203.90      228.96     31.31 o 
  -1   5   0      566.31      570.93     20.97 o 
   0   5   0      216.28      197.01     15.76 o 
   1   5   0      206.30      215.42     15.08 o 
   2   5   0       74.12       58.53     17.07 o 
   3   5   0      124.15      162.68     21.62 o 
   4   5   0       46.58       58.59     20.23 o 
   5   5   0       43.33       52.40     22.94 o 
   6   5   0       40.06       64.32     23.92 o 
   7   5   0      143.44      126.62     30.72 o 
   8   5   0        2.98       17.00     26.30 o 
   9   5   0        8.88       10.48     29.33 o 
  10   5   0        0.74        0.00     16.41 o 
  -9   6   0        0.10        0.00     21.81 o 
  -8   6   0        0.62        0.00     17.93 o 
  -7   6   0        0.07        2.57     27.35 o 
  -6   6   0      421.31      362.43     38.31 o 
  -5   6   0     1447.98     1240.65     56.77 o 
  -4   6   0       84.56       93.39     24.85 o 
  -3   6   0       14.06        9.42     17.66 o 
  -2   6   0      221.92      202.72     24.92 o 
  -1   6   0        5.58       19.20     13.48 o 
   0   6   0        3.41        2.17     15.68 o 
   1   6   0        8.52       10.65     15.52 o 
   2   6   0      766.76      782.37     36.75 o 
   3   6   0      121.73       82.13     23.40 o 
   4   6   0       32.84       11.40     26.10 o 
   5   6   0      173.93      163.01     26.17 o 
   6   6   0       14.96       24.58     24.12 o 
   7   6   0        0.05        0.00     23.46 o 
   8   6   0       79.81       44.55     30.38 o 
   9   6   0        0.81        0.00     23.92 o 
  -9   7   0       17.71       20.36     26.76 o 
  -8   7   0        1.47       25.77     21.42 o 
  -7   7   0        1.16        0.00     21.42 o 
  -6   7   0      365.77      344.60     39.23 o 
  -5   7   0      635.45      623.01     44.45 o 
  -4   7   0       19.55       55.76     24.71 o 
  -3   7   0      107.48       58.99     26.83 o 
  -2   7   0      741.39      763.17     41.69 o 
  -1   7   0      133.98      148.94     36.38 o 
   0   7   0      845.34      861.97     84.68 o 
   1   7   0      234.00      225.87     34.77 o 
   2   7   0       44.11       51.80     22.08 o 
   3   7   0       22.50        6.99     36.12 o 
   4   7   0       54.75       66.10     26.36 o 
   5   7   0        0.17       10.87     26.76 o 
   6   7   0       12.03       16.01     23.40 o 
   7   7   0        2.69       29.26     31.77 o 
   8   7   0       23.49        7.12     23.40 o 
   9   7   0       15.87        0.00     19.38 o 
  -8   8   0       24.08       41.39     28.27 o 
  -7   8   0       63.60       70.98     29.06 o 
  -6   8   0        7.89        4.55     27.09 o 
  -5   8   0        8.17        0.00     26.82 o 
  -4   8   0      454.89      489.56     47.67 o 
  -3   8   0       61.12       35.46     29.86 o 
  -2   8   0        0.98       18.39     23.66 o 
  -1   8   0      482.42      478.02     27.73 o 
   0   8   0       30.94        0.00     19.27 o 
   1   8   0        0.09        1.37     22.44 o 
   2   8   0       88.47      122.53     28.01 o 
   3   8   0        1.56        4.02     24.05 o 
   4   8   0        0.19        0.00     26.10 o 
   5   8   0        1.87       24.45     25.77 o 
   6   8   0        0.42        0.00     19.90 o 
   7   8   0       13.91       13.25     35.92 o 
   8   8   0        5.34        0.00     22.21 o 
  -7   9   0       23.05       15.09     29.59 o 
  -6   9   0       16.25       23.40     27.22 o 
  -5   9   0        7.12       32.95     26.23 o 
  -4   9   0      107.62      122.00     28.34 o 
  -3   9   0      169.92      178.50     36.32 o 
  -2   9   0        3.09        0.00     27.35 o 
  -1   9   0        0.51       22.45     17.78 o 
   0   9   0       28.56        0.00     18.69 o 
   1   9   0       39.66       29.14     19.86 o 
   2   9   0       52.34       66.83     23.73 o 
   3   9   0        0.01       44.48     26.03 o 
   4   9   0       13.05        8.37     31.11 o 
   5   9   0        9.36        0.00     23.53 o 
   6   9   0        0.03        0.53     23.79 o 
   7   9   0        0.06        7.64     32.23 o 
  -6  10   0        6.74       14.50     35.26 o 
  -5  10   0        0.00        0.00     26.30 o 
  -4  10   0      213.00      220.49     39.02 o 
  -3  10   0       44.85      100.31     34.34 o 
  -2  10   0       84.51       41.26     27.81 o 
  -1  10   0        4.61        0.77     18.34 o 
   0  10   0        1.67        3.56     17.13 o 
   1  10   0      132.46      136.52     22.56 o 
   2  10   0       13.34       22.47     29.26 o 
   3  10   0       38.58       49.17     28.01 o 
   4  10   0       25.30       11.01     32.75 o 
   5  10   0        2.01        5.14     27.02 o 
   6  10   0        3.17        0.00     22.74 o 
  -5  11   0        6.78        0.00     22.87 o 
  -4  11   0       26.10        0.00     29.53 o 
  -3  11   0        2.60        0.00     21.09 o 
  -2  11   0        0.02        0.00     29.59 o 
  -1  11   0       30.31        0.00     20.40 o 
   0  11   0        6.91       14.26     36.38 o 
   1  11   0        5.87        0.00     18.27 o 
   2  11   0       12.16        0.00     20.89 o 
   3  11   0        9.73       32.49     27.75 o 
   4  11   0        0.67       11.86     25.83 o 
   5  11   0        0.70        0.00     24.91 o 
  -3  12   0        0.67        0.00     26.89 o 
  -2  12   0       70.98       67.82     33.02 o 
  -1  12   0       18.75        0.00     16.15 o 
   0  12   0        0.05        0.00     17.41 o 
   1  12   0        0.04       18.65     19.24 o 
   2  12   0        4.83        0.00     24.85 o 
   3  12   0        0.28        0.00     27.68 o 
  -3 -12   1       55.68       79.55     29.06 o 
  -2 -12   1       10.40       40.53     27.35 o 
  -1 -12   1        4.14        6.20     18.38 o 
   0 -12   1       12.65        9.02     21.04 o 
   1 -12   1        1.66        9.22     19.57 o 
   2 -12   1       20.16       24.91     29.85 o 
   3 -12   1        7.22        0.00     18.85 o 
  -5 -11   1       12.04       18.12     28.40 o 
  -4 -11   1        0.00        4.68     27.68 o 
  -3 -11   1        8.38        7.18     27.88 o 
  -2 -11   1       33.18       47.65     25.64 o 
  -1 -11   1        1.40        0.00     15.81 o 
   0 -11   1        0.01       26.32     19.36 o 
   1 -11   1       80.76       82.94     21.14 o 
   2 -11   1      277.68      230.98     41.92 o 
   3 -11   1       83.54       33.81     45.67 o 
   4 -11   1        0.16        6.39     24.91 o 
   5 -11   1        1.52        8.90     21.29 o 
  -6 -10   1        0.92        0.00     20.10 o 
  -5 -10   1       10.08        0.00     22.14 o 
  -4 -10   1        0.31        0.00     23.59 o 
  -3 -10   1        0.13       37.37     26.69 o 
  -2 -10   1        7.20       16.61     24.58 o 
  -1 -10   1       21.83       49.36     19.72 o 
   0 -10   1        0.20       34.38     17.63 o 
   1 -10   1      103.54      135.35     22.53 o 
   2 -10   1       24.19       26.43     35.59 o 
   3 -10   1       25.50       30.18     42.97 o 
   4 -10   1        0.08        3.69     25.90 o 
   5 -10   1        0.57       15.03     25.57 o 
   6 -10   1       18.92       37.37     26.03 o 
  -7  -9   1        0.53        6.85     27.02 o 
  -6  -9   1        3.25        0.00     23.79 o 
  -5  -9   1        5.08        0.00     28.60 o 
  -4  -9   1        5.68       48.83     27.55 o 
  -3  -9   1        7.69       15.09     24.52 o 
  -2  -9   1        1.60        0.00     22.74 o 
  -1  -9   1       66.76       31.46     28.08 o 
   0  -9   1      194.07      178.33     24.21 o 
   1  -9   1        0.19        0.00     18.10 o 
   2  -9   1        0.87        0.00     25.44 o 
   3  -9   1        0.32       23.40     21.75 o 
   4  -9   1      822.59      689.50     52.04 o 
   5  -9   1       13.34        0.00     25.97 o 
   6  -9   1       11.67       20.23     28.67 o 
   7  -9   1        8.08        0.00     20.23 o 
  -8  -8   1        0.22        0.00     23.99 o 
  -7  -8   1        0.48        1.65     24.98 o 
  -6  -8   1       14.30        6.39     25.77 o 
  -5  -8   1        1.15        0.00     25.44 o 
  -4  -8   1        1.50        8.44     21.02 o 
  -3  -8   1        0.32       17.20     23.40 o 
  -2  -8   1       23.02       62.28     24.06 o 
  -1  -8   1      108.21      112.50     22.40 o 
   0  -8   1       86.03       97.76     36.12 o 
   1  -8   1        9.19        6.52     22.84 o 
   2  -8   1       70.99       39.54     22.80 o 
   3  -8   1       36.53       60.50     25.90 o 
   4  -8   1       13.89        0.00     24.78 o 
   5  -8   1      265.59      260.91     36.59 o 
   6  -8   1       21.22       17.20     26.95 o 
   7  -8   1        1.63        0.20     22.74 o 
   8  -8   1        0.10        3.76     20.89 o 
  -8  -7   1       18.66        0.00     24.71 o 
  -7  -7   1        0.37       19.90     21.15 o 
  -6  -7   1        3.21        0.00     25.97 o 
  -5  -7   1        0.84        7.18     35.13 o 
  -4  -7   1       20.44       15.29     24.38 o 
  -3  -7   1        0.01        6.26     21.75 o 
  -2  -7   1        1.36       23.20     22.60 o 
  -1  -7   1      159.44      117.52     36.22 o 
   0  -7   1       64.42       72.77     16.10 o 
   1  -7   1       95.44       94.52     17.52 o 
   2  -7   1        9.68       41.65     26.23 o 
   3  -7   1       79.53       99.06     24.32 o 
   4  -7   1      197.01      283.71     33.95 o 
   5  -7   1       19.40       23.79     24.58 o 
   6  -7   1       45.15       30.12     40.20 o 
   7  -7   1        2.53        0.00     23.59 o 
   8  -7   1        0.13        0.00     19.90 o 
   9  -7   1        7.65        0.00     22.41 o 
  -9  -6   1       19.39        0.00     16.74 o 
  -8  -6   1       30.36       24.12     31.04 o 
  -7  -6   1       55.59       55.62     34.73 o 
  -6  -6   1       13.42       11.47     24.98 o 
  -5  -6   1       12.76       25.50     23.40 o 
  -4  -6   1      486.45      556.88     39.96 o 
  -3  -6   1       70.17       79.35     27.48 o 
  -2  -6   1        4.26        7.45     21.62 o 
  -1  -6   1      204.33      240.83     28.22 o 
   0  -6   1       80.11       89.24     24.91 o 
   1  -6   1        0.54        4.35     11.51 o 
   2  -6   1      176.00      159.53     24.06 o 
   3  -6   1      401.50      444.76     32.18 o 
   4  -6   1        3.35        0.00     25.64 o 
   5  -6   1       94.35      100.12     25.90 o 
   6  -6   1      306.68      322.70     38.96 o 
   7  -6   1        6.36        0.00     24.91 o 
   8  -6   1        8.92        9.29     24.38 o 
   9  -6   1        3.70        5.54     23.66 o 
  -9  -5   1       13.58       25.44     28.27 o 
  -8  -5   1       77.88       50.09     30.19 o 
  -7  -5   1       71.43       65.05     24.58 o 
  -6  -5   1       28.55       33.22     24.85 o 
  -5  -5   1      160.46      197.02     27.36 o 
  -4  -5   1      212.69      185.83     27.36 o 
  -3  -5   1     7938.09     8300.17    289.02 o 
  -2  -5   1     2157.20     1969.79     89.95 o 
  -1  -5   1      242.32      227.22     15.69 o 
   0  -5   1     1714.40     1677.87     95.92 o 
   1  -5   1      145.54      171.84     16.35 o 
   2  -5   1       67.41       81.60     19.77 o 
   3  -5   1     1274.40     1208.64     50.12 o 
   4  -5   1       35.27       62.94     21.95 o 
   5  -5   1       54.28       21.95     20.63 o 
   6  -5   1      358.49      318.44     36.20 o 
   7  -5   1      276.86      270.34     34.74 o 
   8  -5   1        1.41        7.45     21.09 o 
   9  -5   1       80.17       85.75     35.19 o 
  10  -5   1       14.08        6.92     24.05 o 
 -10  -4   1       15.09        2.04     24.65 o 
  -9  -4   1        0.29        8.96     24.32 o 
  -8  -4   1        7.82        0.00     24.71 o 
  -7  -4   1        5.27        0.00     24.91 o 
  -6  -4   1       23.74       14.56     20.10 o 
  -5  -4   1       74.10       64.53     22.41 o 
  -4  -4   1     1786.79     1855.16     99.38 o 
  -3  -4   1       40.55       59.25     18.45 o 
  -2  -4   1      975.78      873.02     32.75 o 
  -1  -4   1     4011.70     3961.38    165.44 o 
   0  -4   1     4773.74     4390.99    128.40 o 
   1  -4   1      102.05       99.12     12.93 o 
   2  -4   1      542.49      468.28     25.53 o 
   3  -4   1      151.15      140.28     19.97 o 
   4  -4   1      493.17      504.27     31.59 o 
   5  -4   1      221.89      284.92     31.97 o 
   6  -4   1       29.58       29.13     26.03 o 
   7  -4   1        8.47        6.85     33.15 o 
   8  -4   1       95.46       81.20     30.19 o 
   9  -4   1        0.22       27.28     29.66 o 
  10  -4   1       19.01       14.37     26.76 o 
 -10  -3   1        0.77       12.26     25.57 o 
  -9  -3   1        4.31        0.00     23.00 o 
  -8  -3   1       11.50        5.73     24.85 o 
  -7  -3   1        4.92       61.36     25.70 o 
  -6  -3   1       87.81       71.51     23.07 o 
  -5  -3   1       27.00       41.26     20.43 o 
  -4  -3   1       72.25       77.84     20.23 o 
  -3  -3   1      781.55      763.19     32.01 o 
  -2  -3   1     2588.72     2719.47    109.52 o 
  -1  -3   1    33311.91    33886.46    612.84 o 
   0  -3   1     1386.39     1339.92     29.55 o 
   1  -3   1       13.70       17.00     14.89 o 
   2  -3   1      895.10      715.32     38.11 o 
   3  -3   1     1734.01     1629.37     70.43 o 
   4  -3   1        0.04        1.38     16.21 o 
   5  -3   1        0.31       28.80     21.55 o 
   6  -3   1       26.99        9.23     17.53 o 
   7  -3   1      748.05      730.35     46.10 o 
   8  -3   1      140.71       97.48     31.90 o 
   9  -3   1        0.07        0.00     24.25 o 
  10  -3   1        0.24        3.89     21.55 o 
 -10  -2   1        1.16        2.50     21.68 o 
  -9  -2   1        0.04        0.00     24.12 o 
  -8  -2   1       15.51       55.75     25.11 o 
  -7  -2   1       21.86       43.43     27.28 o 
  -6  -2   1       22.69       44.75     21.02 o 
  -5  -2   1      814.16      790.54     46.72 o 
  -4  -2   1        8.81       19.11     15.22 o 
  -3  -2   1      989.77      983.30     40.22 o 
  -2  -2   1    23847.74    24312.01    599.58 o 
  -1  -2   1      311.00      353.47     20.39 o 
   0  -2   1      897.98      909.20     17.96 o 
   1  -2   1        1.62        0.00     21.45 o 
   2  -2   1       69.08       89.51     16.35 o 
   3  -2   1      180.30      165.88     18.53 o 
   4  -2   1      253.59      281.14     24.07 o 
   5  -2   1       16.43        7.25     16.54 o 
   6  -2   1      104.29      133.93     26.56 o 
   7  -2   1       86.64       64.06     25.44 o 
   8  -2   1      139.20      150.35     29.59 o 
   9  -2   1        0.18       11.14     25.64 o 
  10  -2   1        0.11        0.00     21.55 o 
 -10  -1   1        0.76        0.00     19.24 o 
  -9  -1   1       85.28       82.12     29.99 o 
  -8  -1   1       54.78       62.28     27.02 o 
  -7  -1   1        4.39        0.00     21.29 o 
  -6  -1   1      150.95      158.73     29.79 o 
  -5  -1   1       54.50       59.12     18.19 o 
  -4  -1   1      488.95      501.72     29.09 o 
  -3  -1   1      132.31      162.83     19.12 o 
  -2  -1   1      119.77      112.08     16.28 o 
  -1  -1   1      706.65      655.87     19.91 o 
   0  -1   1      462.57      361.06     22.25 o 
   1  -1   1     1992.62     1903.77     39.81 o 
   2  -1   1       43.69       40.67     15.09 o 
   3  -1   1      909.57      841.30     29.53 o 
   4  -1   1     1379.74     1368.71     66.74 o 
   5  -1   1      308.88      350.32     26.77 o 
   6  -1   1        0.03        0.00     20.69 o 
   7  -1   1      127.16      102.56     24.06 o 
   8  -1   1       12.55       28.87     30.65 o 
   9  -1   1       99.11       40.14     27.02 o 
  10  -1   1       15.18        0.00     21.09 o 
 -10   0   1       30.69       83.37     27.02 o 
  -9   0   1       45.84       28.80     31.57 o 
  -8   0   1        0.96        0.00     18.98 o 
  -7   0   1        2.18       12.79     22.60 o 
  -6   0   1       19.33       39.48     22.08 o 
  -5   0   1      115.65       80.81     20.17 o 
  -4   0   1       98.02       89.45     18.85 o 
  -3   0   1      503.94      430.43     23.36 o 
  -2   0   1       49.06       71.06     14.90 o 
  -1   0   1       56.61       37.42      7.69 o 
   1   0   1      123.39      106.14     17.84 o 
   2   0   1      188.34      241.78     17.21 o 
   3   0   1      805.87      794.08     31.11 o 
   4   0   1     3014.11     3093.38    149.79 o 
   5   0   1       23.64        0.00     28.93 o 
   6   0   1      248.99      204.76     29.01 o 
   7   0   1      117.73      119.56     28.47 o 
   8   0   1        2.37        4.09     24.45 o 
   9   0   1       22.77        6.00     23.92 o 
  10   0   1       34.99        8.37     28.40 o 
 -10   1   1        1.15        0.00     22.67 o 
  -9   1   1      311.94      301.13     42.85 o 
  -8   1   1      104.26      112.84     33.55 o 
  -7   1   1       32.65       43.76     24.45 o 
  -6   1   1        8.17        0.00     31.11 o 
  -5   1   1      327.76      300.14     24.86 o 
  -4   1   1       17.03       17.73     15.36 o 
  -3   1   1      383.91      436.89     23.95 o 
  -2   1   1     3128.26     2852.17    114.64 o 
  -1   1   1        0.12        0.30      7.99 o 
   0   1   1      239.62      123.15     90.14 o 
   1   1   1      392.25      364.36     10.38 o 
   2   1   1        0.87        0.00     13.44 o 
   3   1   1     2638.30     2537.91    108.50 o 
   4   1   1       34.86       36.84     15.69 o 
   5   1   1        2.05        0.00     19.31 o 
   6   1   1      158.45      174.48     29.73 o 
   7   1   1       86.66       36.32     29.07 o 
   8   1   1       35.78       18.65     27.02 o 
   9   1   1       46.42        0.00     24.39 o 
  10   1   1        6.57        0.00     24.12 o 
 -10   2   1        9.64        0.00     20.83 o 
  -9   2   1       99.64       19.18     44.49 o 
  -8   2   1      136.14      165.37     31.90 o 
  -7   2   1        2.06       20.43     25.24 o 
  -6   2   1      526.30      497.77     39.30 o 
  -5   2   1      879.13      851.61     41.05 o 
  -4   2   1       95.04       63.54     18.52 o 
  -3   2   1      723.96      726.65     37.23 o 
  -2   2   1    27892.44    27501.73    629.65 o 
  -1   2   1      653.60      680.49     16.77 o 
   0   2   1      860.93      959.42     21.21 o 
   1   2   1     4930.88     4759.43    157.41 o 
   2   2   1      477.46      454.03     22.11 o 
   3   2   1       13.34        0.00     14.56 o 
   4   2   1      792.11      908.39     35.05 o 
   5   2   1       11.09       31.77     22.41 o 
   6   2   1      721.87      865.35     43.01 o 
   7   2   1       36.97        8.70     30.12 o 
   8   2   1        4.81       48.57     23.99 o 
   9   2   1        8.64        0.00     23.86 o 
  10   2   1       30.33       40.27     22.93 o 
 -10   3   1       34.27        0.00     23.99 o 
  -9   3   1        0.51        8.83     27.75 o 
  -8   3   1       71.50       18.98     29.92 o 
  -7   3   1      835.28      822.90     52.84 o 
  -6   3   1      106.36      109.94     28.47 o 
  -5   3   1       86.74       68.61     24.85 o 
  -4   3   1     1527.36     1474.80     45.19 o 
  -3   3   1     2659.91     2390.20    113.56 o 
  -2   3   1      322.53      346.79     21.83 o 
  -1   3   1       72.20       86.24     14.07 o 
   0   3   1      322.76      353.42     14.53 o 
   1   3   1     2787.92     2411.61     63.81 o 
   2   3   1      336.40      404.14     22.62 o 
   3   3   1       41.54       43.30     16.28 o 
   4   3   1        0.26       21.35     16.28 o 
   5   3   1      381.26      352.58     29.41 o 
   6   3   1       27.74       85.35     23.20 o 
   7   3   1        7.39        0.00     23.40 o 
   8   3   1      109.76       82.32     37.04 o 
   9   3   1        2.98       13.25     30.12 o 
  10   3   1        6.17        3.03     24.38 o 
 -10   4   1        0.28        0.00     22.54 o 
  -9   4   1        2.88        0.00     19.64 o 
  -8   4   1      211.75      249.95     34.34 o 
  -7   4   1      727.06      674.71     45.90 o 
  -6   4   1      120.79      124.77     28.21 o 
  -5   4   1       11.99        4.75     22.47 o 
  -4   4   1      216.01      216.17     23.54 o 
  -3   4   1     1946.29     2209.22     87.56 o 
  -2   4   1     1249.97     1112.97     62.57 o 
  -1   4   1      599.61      537.16     18.70 o 
   0   4   1     5055.55     4698.47    132.51 o 
   1   4   1        1.66        5.56     10.57 o 
   2   4   1      188.56      213.21     20.24 o 
   3   4   1      679.97      761.34     33.39 o 
   4   4   1      793.16      746.44     36.16 o 
   5   4   1       34.88       77.97     22.67 o 
   6   4   1        0.62        0.00     21.75 o 
   7   4   1      229.27      257.88     35.53 o 
   8   4   1      100.68       54.31     39.81 o 
   9   4   1        0.00        0.00     19.97 o 
  10   4   1        1.56        0.00     21.75 o 
  -9   5   1        1.16        0.00     23.40 o 
  -8   5   1        1.45        0.00     27.75 o 
  -7   5   1      742.82      679.51     57.84 o 
  -6   5   1       51.35       79.48     23.86 o 
  -5   5   1      274.23      258.49     39.29 o 
  -4   5   1      431.60      393.68     31.85 o 
  -3   5   1      423.72      387.24     34.09 o 
  -2   5   1       48.81       21.82     16.21 o 
  -1   5   1      106.59      105.89     13.83 o 
   0   5   1       57.45       43.67     12.71 o 
   1   5   1      328.08      347.16     17.83 o 
   2   5   1      952.49      939.85     48.52 o 
   3   5   1       28.00       16.15     20.69 o 
   4   5   1       18.63       23.26     20.10 o 
   5   5   1       21.85       53.19     22.87 o 
   6   5   1        1.16        0.00     26.56 o 
   7   5   1      110.09      141.51     32.10 o 
   8   5   1        2.78        8.30     20.69 o 
   9   5   1        5.00       16.81     23.07 o 
  10   5   1        1.25       14.43     23.00 o 
  -9   6   1        8.17        0.00     18.78 o 
  -8   6   1       51.42       56.35     28.60 o 
  -7   6   1      118.18      156.87     33.22 o 
  -6   6   1      581.57      568.43     46.09 o 
  -5   6   1        5.40        5.07     24.32 o 
  -4   6   1       65.71       90.03     26.30 o 
  -3   6   1        1.95       15.36     23.53 o 
  -2   6   1      183.53      199.41     26.17 o 
  -1   6   1      540.80      551.51     24.74 o 
   0   6   1      166.10      153.09     17.53 o 
   1   6   1      257.12      275.04     18.42 o 
   2   6   1      315.74      342.53     27.17 o 
   3   6   1      262.96      266.94     27.29 o 
   4   6   1        6.97       34.20     22.80 o 
   5   6   1       99.66      102.56     26.56 o 
   6   6   1        0.31       18.26     21.02 o 
   7   6   1       38.92       29.53     38.16 o 
   8   6   1       24.21       31.17     26.23 o 
   9   6   1       22.02       20.17     27.48 o 
  -9   7   1        1.59       31.77     24.32 o 
  -8   7   1        0.40        2.24     22.34 o 
  -7   7   1        1.13        5.01     27.68 o 
  -6   7   1       28.52       43.23     22.80 o 
  -5   7   1     2102.83     1962.26     76.16 o 
  -4   7   1        0.50        4.81     22.21 o 
  -3   7   1        2.23        0.00     31.44 o 
  -2   7   1        0.00        0.00     22.01 o 
  -1   7   1     2125.60     2034.70     53.74 o 
   0   7   1       15.72       22.30     17.73 o 
   1   7   1       27.32       36.96     20.50 o 
   2   7   1      166.37      139.35     26.17 o 
   3   7   1      255.31      262.25     30.85 o 
   4   7   1       13.06       37.76     20.56 o 
   5   7   1        0.76        2.24     22.34 o 
   6   7   1       16.98       21.02     35.32 o 
   7   7   1       13.23       35.26     24.52 o 
   8   7   1        3.70       19.64     33.87 o 
   9   7   1        3.67        0.00     21.42 o 
  -8   8   1        2.74        0.00     22.47 o 
  -7   8   1        2.81        6.19     24.05 o 
  -6   8   1       86.69      154.09     27.68 o 
  -5   8   1      119.94      115.01     30.12 o 
  -4   8   1        0.22        6.52     23.92 o 
  -3   8   1       91.06       91.42     24.91 o 
  -2   8   1       28.37       23.46     28.34 o 
  -1   8   1        6.22       37.05     18.99 o 
   0   8   1        1.26        5.40     20.20 o 
   1   8   1      114.64      139.62     42.48 o 
   2   8   1      201.44      205.80     28.94 o 
   3   8   1      154.52       99.79     27.22 o 
   4   8   1        1.20        0.00     27.88 o 
   5   8   1        1.57       46.59     25.04 o 
   6   8   1       69.59       75.20     28.47 o 
   7   8   1        4.32        0.00     21.35 o 
   8   8   1        0.75       10.68     25.31 o 
  -7   9   1        8.65        0.00     20.10 o 
  -6   9   1        0.00        0.00     26.49 o 
  -5   9   1       15.64        2.37     25.04 o 
  -4   9   1      127.84       40.14     31.31 o 
  -3   9   1       65.25       83.24     26.10 o 
  -2   9   1      223.75      217.79     31.97 o 
  -1   9   1        2.12        0.00     20.60 o 
   0   9   1      103.25       75.45     24.46 o 
   1   9   1       13.10        0.00     18.33 o 
   2   9   1       75.00       52.33     33.28 o 
   3   9   1       26.63       26.95     29.39 o 
   4   9   1       78.33       78.36     31.24 o 
   5   9   1        5.69        7.51     25.11 o 
   6   9   1       38.95       56.74     26.76 o 
   7   9   1        0.40        0.00     20.96 o 
  -6  10   1        0.03       26.82     23.86 o 
  -5  10   1       11.71        0.00     20.03 o 
  -4  10   1        9.56        4.88     27.75 o 
  -3  10   1       86.32       82.71     25.84 o 
  -2  10   1       33.57       61.49     24.58 o 
  -1  10   1       15.39        0.00     17.67 o 
   0  10   1       14.89       30.39     35.79 o 
   1  10   1        0.94        6.99     17.46 o 
   2  10   1      207.61      234.53     34.61 o 
   3  10   1       22.38       17.66     24.45 o 
   4  10   1        0.66        2.57     25.31 o 
   5  10   1       24.12       17.07     30.05 o 
   6  10   1        4.18       10.81     30.45 o 
   7  10   1        1.60        0.00     25.57 o 
  -5  11   1        4.88       12.06     25.11 o 
  -4  11   1        0.67        0.00     22.08 o 
  -3  11   1        0.03        0.00     24.98 o 
  -2  11   1        0.01       14.24     22.74 o 
  -1  11   1        0.54       13.17     17.47 o 
   0  11   1        0.03        0.00     17.69 o 
   1  11   1       71.74       38.00     23.21 o 
   2  11   1        1.91       32.16     26.10 o 
   3  11   1        3.41       11.27     28.73 o 
   4  11   1        0.58       27.42     26.95 o 
   5  11   1        6.40        3.03     24.38 o 
  -3  12   1        2.00       37.24     22.74 o 
  -2  12   1       14.40        0.00     28.93 o 
  -1  12   1       11.82       14.92     16.98 o 
   0  12   1        2.87        0.00     17.60 o 
   1  12   1        1.17        0.00     17.99 o 
   2  12   1        7.86        0.00     29.00 o 
   3  12   1        0.49        0.00     23.99 o 
   4  12   1       20.54       15.82     26.43 o 
  -2 -12   2        0.56        0.00     23.13 o 
  -1 -12   2       12.58       10.08     19.10 o 
   0 -12   2        0.28       17.34     18.37 o 
   1 -12   2       10.86        0.00     23.45 o 
   2 -12   2        3.04        0.00     20.69 o 
  -4 -11   2        1.39        0.00     25.37 o 
  -3 -11   2        6.83       26.16     29.39 o 
  -2 -11   2       15.07       30.97     28.34 o 
  -1 -11   2        6.01        0.00     16.75 o 
   0 -11   2       26.02        5.90     52.99 o 
   1 -11   2       35.16       32.39     23.02 o 
   2 -11   2       20.75        0.00     27.68 o 
   3 -11   2       54.78       19.97     31.17 o 
   4 -11   2       14.92        6.39     26.63 o 
   5 -11   2        1.31        5.01     25.83 o 
  -6 -10   2        0.42        0.00     20.83 o 
  -5 -10   2       13.37       20.96     27.61 o 
  -4 -10   2       22.84        0.00     26.16 o 
  -3 -10   2        0.84        0.00     22.93 o 
  -2 -10   2       22.71        0.00     27.42 o 
  -1 -10   2        0.26       16.98     18.72 o 
   0 -10   2       13.45        5.95     22.87 o 
   1 -10   2       53.89       26.51     22.46 o 
   2 -10   2       65.28        0.00     28.14 o 
   3 -10   2      168.69      109.75     38.76 o 
   4 -10   2        2.76        0.00     30.71 o 
   5 -10   2       22.57       21.22     29.85 o 
   6 -10   2       16.35        0.00     26.30 o 
  -7  -9   2        0.01        0.00     23.99 o 
  -6  -9   2        0.05       13.31     26.62 o 
  -5  -9   2        0.99       37.96     26.23 o 
  -4  -9   2        4.42        5.93     27.48 o 
  -3  -9   2        1.50       14.56     27.09 o 
  -2  -9   2        4.59        0.00     25.04 o 
  -1  -9   2      264.92      263.74     26.42 o 
   0  -9   2      237.09      240.65     27.22 o 
   1  -9   2      102.19      111.86     19.01 o 
   2  -9   2        0.29        0.00     23.07 o 
   3  -9   2       34.46       64.19     27.35 o 
   4  -9   2      105.37       65.05     35.85 o 
   5  -9   2       90.55       45.54     35.72 o 
   6  -9   2       72.44      102.62     29.59 o 
   7  -9   2        3.87        0.00     24.12 o 
  -7  -8   2        8.86        0.00     20.89 o 
  -6  -8   2       10.03       15.29     28.27 o 
  -5  -8   2        0.58       29.33     22.28 o 
  -4  -8   2       39.06       60.24     27.15 o 
  -3  -8   2       14.78       13.31     24.71 o 
  -2  -8   2       78.47      128.65     27.68 o 
  -1  -8   2        0.87        0.00     19.35 o 
   0  -8   2       21.68        0.77     19.17 o 
   1  -8   2       99.37       86.03     21.52 o 
   2  -8   2       19.07       33.41     30.71 o 
   3  -8   2       47.05       43.43     27.75 o 
   4  -8   2       64.62       69.73     27.42 o 
   5  -8   2      167.84      158.98     38.30 o 
   6  -8   2       24.44        0.00     26.16 o 
   7  -8   2       13.94        0.00     21.81 o 
   8  -8   2       12.38        2.37     32.16 o 
  -8  -7   2       28.35       52.39     35.13 o 
  -7  -7   2        0.06        0.00     22.54 o 
  -6  -7   2        2.77        8.37     24.98 o 
  -5  -7   2      190.39      183.25     31.31 o 
  -4  -7   2        2.45        0.00     24.25 o 
  -3  -7   2        1.24        2.04     20.63 o 
  -2  -7   2       19.72       54.96     24.38 o 
  -1  -7   2       38.60       56.18     26.56 o 
   0  -7   2       25.50       52.37     16.54 o 
   1  -7   2       77.11       78.31     18.66 o 
   2  -7   2       57.71       47.85     22.08 o 
   3  -7   2       91.78       65.58     27.09 o 
   4  -7   2      274.75      231.39     31.97 o 
   5  -7   2       73.86       65.78     27.68 o 
   6  -7   2       87.11       79.55     27.09 o 
   7  -7   2       28.10        0.00     28.21 o 
   8  -7   2        7.91        0.00     20.50 o 
   9  -7   2        4.89       54.83     26.95 o 
  -9  -6   2        8.60       37.04     24.52 o 
  -8  -6   2        9.30       11.14     28.07 o 
  -7  -6   2        1.08        0.00     19.24 o 
  -6  -6   2        2.45        0.00     21.09 o 
  -5  -6   2        1.62       26.43     21.75 o 
  -4  -6   2       54.89       59.78     22.61 o 
  -3  -6   2        1.94        0.00     19.90 o 
  -2  -6   2      423.00      429.87     32.38 o 
  -1  -6   2       25.48        9.70     23.00 o 
   0  -6   2       19.00       31.05     12.99 o 
   1  -6   2      161.56      200.04     17.29 o 
   2  -6   2        0.01       13.25     21.35 o 
   3  -6   2      131.69      142.31     24.59 o 
   4  -6   2        9.95       42.38     27.88 o 
   5  -6   2       49.57       42.71     22.41 o 
   6  -6   2      110.22      136.70     31.37 o 
   7  -6   2       30.14       41.39     23.13 o 
   8  -6   2       11.88        0.00     26.82 o 
   9  -6   2        4.67        0.00     22.08 o 
  -9  -5   2        2.20       52.59     31.37 o 
  -8  -5   2       22.56       54.50     32.29 o 
  -7  -5   2        9.68        7.12     27.75 o 
  -6  -5   2        6.23        0.79     30.78 o 
  -5  -5   2        2.38       10.61     20.96 o 
  -4  -5   2        8.07        0.00     31.37 o 
  -3  -5   2      737.29      850.19     40.90 o 
  -2  -5   2      418.44      509.70     30.80 o 
  -1  -5   2      104.21       97.46     14.06 o 
   0  -5   2       86.45       93.81     14.82 o 
   1  -5   2       55.26       62.48     17.14 o 
   2  -5   2       43.80       46.20     18.52 o 
   3  -5   2      153.40      116.02     22.61 o 
   4  -5   2      306.35      236.16     27.30 o 
   5  -5   2        3.75       10.94     25.83 o 
   6  -5   2      289.47      280.70     40.81 o 
   7  -5   2       89.39       71.97     39.35 o 
   8  -5   2        0.10        5.40     20.89 o 
   9  -5   2       29.05       36.45     29.26 o 
  -9  -4   2       28.29       46.33     26.23 o 
  -8  -4   2        2.38        0.00     19.97 o 
  -7  -4   2       29.23       23.73     24.52 o 
  -6  -4   2      184.00      186.54     35.13 o 
  -5  -4   2      124.96       97.62     24.92 o 
  -4  -4   2        1.68        7.78     18.12 o 
  -3  -4   2     4139.91     4219.26    185.69 o 
  -2  -4   2       37.48       38.89     16.35 o 
  -1  -4   2       24.83       42.80     12.18 o 
   0  -4   2     3068.74     3005.22     92.03 o 
   1  -4   2      170.52      136.13     24.76 o 
   2  -4   2     1338.30     1408.60     78.89 o 
   3  -4   2       70.69       54.05     17.14 o 
   4  -4   2        0.02        0.00     30.58 o 
   5  -4   2       17.62        4.94     18.59 o 
   6  -4   2      259.18      244.18     32.70 o 
   7  -4   2      461.55      417.11     41.93 o 
   8  -4   2       87.86       56.94     25.24 o 
   9  -4   2        4.28       25.44     23.46 o 
  10  -4   2        0.63        7.18     26.03 o 
 -10  -3   2       18.72       39.08     36.18 o 
  -9  -3   2        3.14        3.89     26.23 o 
  -8  -3   2       23.07       43.37     23.66 o 
  -7  -3   2        0.01        0.00     22.14 o 
  -6  -3   2        7.02        9.62     28.60 o 
  -5  -3   2      447.50      422.69     32.91 o 
  -4  -3   2       18.42        6.85     17.14 o 
  -3  -3   2     1349.97     1406.98     42.41 o 
  -2  -3   2     1698.86     1617.48     67.27 o 
  -1  -3   2     1149.15     1149.17     70.35 o 
   0  -3   2      303.79      298.90     15.93 o 
   1  -3   2       84.60       77.46     12.45 o 
   2  -3   2      670.84      684.51     28.32 o 
   3  -3   2     1416.76     1476.05     60.47 o 
   4  -3   2      129.60      123.40     20.76 o 
   5  -3   2       40.42       56.94     22.67 o 
   6  -3   2       12.98        7.45     18.58 o 
   7  -3   2      546.94      474.46     43.92 o 
   8  -3   2      170.39      115.68     29.33 o 
   9  -3   2        0.11       17.13     28.60 o 
  10  -3   2       26.96       18.72     28.54 o 
 -10  -2   2       21.49       29.46     38.69 o 
  -9  -2   2        5.41        0.00     24.12 o 
  -8  -2   2       20.35       31.77     22.67 o 
  -7  -2   2        0.03       13.64     22.28 o 
  -6  -2   2        4.38        0.00     26.03 o 
  -5  -2   2     1007.75     1069.96     42.50 o 
  -4  -2   2      129.30      121.81     29.99 o 
  -3  -2   2       85.50       71.78     16.81 o 
  -2  -2   2     8451.03     8230.75    381.26 o 
  -1  -2   2    74480.20    77480.28   2046.55 o 
   0  -2   2     1844.92     2007.48     56.87 o 
   1  -2   2     1239.46     1144.13     28.88 o 
   2  -2   2     2583.92     2205.15     82.63 o 
   3  -2   2     1219.45     1259.04     44.74 o 
   4  -2   2       69.62       78.63     20.70 o 
   5  -2   2      357.28      401.57     29.80 o 
   6  -2   2       98.75       84.50     26.63 o 
   7  -2   2        6.85        0.00     30.32 o 
   8  -2   2        7.92       19.24     24.71 o 
   9  -2   2       72.09       65.64     24.98 o 
  10  -2   2       11.74       20.36     25.90 o 
 -10  -1   2       90.18       63.73     35.99 o 
  -9  -1   2       12.37        0.00     14.63 o 
  -8  -1   2        9.75        0.00     25.77 o 
  -7  -1   2        0.11       18.32     24.78 o 
  -6  -1   2      208.96      191.24     35.73 o 
  -5  -1   2       97.16       63.41     19.05 o 
  -4  -1   2      137.17      140.08     20.17 o 
  -3  -1   2      252.28      247.34     20.97 o 
  -2  -1   2     3288.38     3749.72    154.02 o 
  -1  -1   2       23.75       12.73      9.43 o 
   0  -1   2     2738.50     2631.30     65.46 o 
   1  -1   2      570.80      423.39     14.28 o 
   2  -1   2     4781.25     4543.51    152.61 o 
   3  -1   2      434.51      429.03     23.88 o 
   4  -1   2      744.21      780.63     31.48 o 
   5  -1   2      664.74      783.36     37.54 o 
   6  -1   2      231.40      238.78     27.09 o 
   7  -1   2        6.45       12.59     20.83 o 
   8  -1   2      424.14      279.55     40.61 o 
   9  -1   2       56.89       36.45     25.57 o 
  10  -1   2        0.51        1.52     24.38 o 
 -10   0   2        4.80       39.15     31.96 o 
  -9   0   2        7.85       28.54     22.47 o 
  -8   0   2       13.94       24.38     31.37 o 
  -7   0   2      183.18      153.19     33.22 o 
  -6   0   2        6.78       13.05     20.36 o 
  -5   0   2        4.84       33.61     17.13 o 
  -4   0   2      112.19      129.33     22.21 o 
  -3   0   2     3628.76     3634.09    160.63 o 
  -2   0   2        3.57        5.14     14.43 o 
  -1   0   2     3897.85     3343.66     84.61 o 
   0   0   2       10.60        0.00      9.36 o 
   1   0   2     5431.60     4754.86    209.36 o 
   2   0   2      158.61      174.22     16.55 o 
   3   0   2      917.36      975.74     48.69 o 
   4   0   2      595.98      657.25     29.96 o 
   5   0   2      411.64      444.09     29.68 o 
   6   0   2      210.93      163.88     28.48 o 
   7   0   2        0.27        0.00     17.33 o 
   8   0   2       36.99       43.83     24.19 o 
   9   0   2        0.67       19.57     25.37 o 
  10   0   2       82.97       82.71     29.66 o 
  11   0   2        0.05       27.81     31.30 o 
 -10   1   2        0.00        0.00     17.93 o 
  -9   1   2      102.75       78.04     29.26 o 
  -8   1   2       44.76        9.16     42.90 o 
  -7   1   2        2.25        9.49     22.74 o 
  -6   1   2      137.24      164.46     30.32 o 
  -5   1   2        0.51       22.67     20.89 o 
  -4   1   2      335.02      311.38     24.46 o 
  -3   1   2     4840.43     4349.41    194.05 o 
  -2   1   2     3920.91     3827.67    146.95 o 
  -1   1   2     1155.84      898.35     17.28 o 
   0   1   2     4702.62     4572.31    203.26 o 
   1   1   2     3083.04     2762.14     62.94 o 
   2   1   2       10.03       18.98     14.83 o 
   3   1   2     2297.26     2289.91     65.04 o 
   4   1   2        0.17        0.00     14.24 o 
   5   1   2      142.02      129.40     20.70 o 
   6   1   2     1077.32     1087.49     44.88 o 
   7   1   2      168.76      257.80     32.56 o 
   8   1   2       55.87       20.89     32.43 o 
   9   1   2       10.60        2.50     24.05 o 
  10   1   2       56.24       39.08     34.34 o 
  11   1   2        1.08        0.00     24.52 o 
 -10   2   2        0.63        6.39     22.28 o 
  -9   2   2        9.14        0.00     23.92 o 
  -8   2   2      541.18      518.28     47.54 o 
  -7   2   2       10.52       46.13     23.46 o 
  -6   2   2       24.52       14.17     26.82 o 
  -5   2   2      285.96      214.74     27.10 o 
  -4   2   2     3653.99     3546.57    132.91 o 
  -3   2   2        5.37       15.16     15.49 o 
  -2   2   2     4995.68     4996.26    192.82 o 
  -1   2   2    14922.34    14292.46    292.71 o 
   0   2   2        0.03        3.23     10.91 o 
   1   2   2     1213.90     1270.77     26.64 o 
   2   2   2     3127.09     2982.63    122.98 o 
   3   2   2     1991.63     1936.84     89.13 o 
   4   2   2       40.02       53.91     17.86 o 
   5   2   2       57.68       57.47     28.54 o 
   6   2   2      125.60      154.70     26.76 o 
   7   2   2      140.58      163.20     29.66 o 
   8   2   2        0.14        5.67     28.73 o 
   9   2   2       22.90       11.27     36.38 o 
  10   2   2       14.13       16.61     23.66 o 
 -10   3   2        0.35       26.43     30.78 o 
  -9   3   2      122.08       82.06     34.60 o 
  -8   3   2        0.10       28.14     35.92 o 
  -7   3   2      226.10      215.88     33.16 o 
  -6   3   2      171.07      140.80     35.40 o 
  -5   3   2       82.15       82.85     24.19 o 
  -4   3   2     1534.86     1559.49     62.83 o 
  -3   3   2      542.68      433.11     26.59 o 
  -2   3   2     7671.25     7986.03    377.60 o 
  -1   3   2     3929.98     3886.80    136.17 o 
   0   3   2     2386.79     2331.87     64.17 o 
   1   3   2      632.91      453.42     15.94 o 
   2   3   2      170.14      148.02     18.33 o 
   3   3   2     1891.62     1866.70     78.74 o 
   4   3   2      632.03      584.75     30.94 o 
   5   3   2       57.27       92.01     20.70 o 
   6   3   2      236.45      249.72     28.68 o 
   7   3   2      125.13      162.34     32.56 o 
   8   3   2        3.84       31.63     24.65 o 
   9   3   2        5.38       16.41     22.14 o 
  10   3   2        9.41        4.88     23.33 o 
 -10   4   2        0.02        0.00     20.10 o 
  -9   4   2        8.89       54.83     27.81 o 
  -8   4   2        1.79        0.00     27.22 o 
  -7   4   2      369.83      309.73     36.00 o 
  -6   4   2      958.18      905.07     54.63 o 
  -5   4   2       90.36       57.87     21.82 o 
  -4   4   2      502.40      456.13     33.83 o 
  -3   4   2      681.85      685.94     32.73 o 
  -2   4   2     1223.05     1131.96     36.73 o 
  -1   4   2        0.28        0.00     14.63 o 
   0   4   2     3623.72     3220.14     98.62 o 
   1   4   2      184.95      169.62     14.36 o 
   2   4   2       14.63       12.06     14.83 o 
   3   4   2      352.92      318.45     24.20 o 
   4   4   2      386.93      391.05     27.83 o 
   5   4   2       34.90       32.82     18.92 o 
   6   4   2      348.58      279.55     29.87 o 
   7   4   2       97.27       92.80     30.25 o 
   8   4   2        5.71        0.00     24.85 o 
   9   4   2        0.02       24.05     23.53 o 
  10   4   2        0.01       12.98     24.52 o 
  -9   5   2        0.20       22.08     27.81 o 
  -8   5   2        7.26        0.00     21.95 o 
  -7   5   2      730.33      672.70     51.38 o 
  -6   5   2      798.81      745.96     45.05 o 
  -5   5   2      205.68      252.34     29.66 o 
  -4   5   2      258.85      272.01     35.40 o 
  -3   5   2        5.03        6.52     25.04 o 
  -2   5   2      154.67      122.94     20.57 o 
  -1   5   2     2690.34     2517.50     74.78 o 
   0   5   2       22.01        0.00     13.65 o 
   1   5   2     1364.98     1426.93     40.52 o 
   2   5   2      781.29      823.96     33.72 o 
   3   5   2      464.34      494.91     30.40 o 
   4   5   2       16.60       25.97     18.39 o 
   5   5   2       43.54       42.44     23.92 o 
   6   5   2        7.04        7.58     20.96 o 
   7   5   2      102.85       76.26     26.23 o 
   8   5   2        0.59        0.00     23.66 o 
   9   5   2        0.00       11.34     23.53 o 
  10   5   2        8.22       23.86     24.78 o 
  -9   6   2       19.04       59.31     25.90 o 
  -8   6   2       11.99        0.00     24.58 o 
  -7   6   2        0.85        0.00     26.16 o 
  -6   6   2       28.73       26.56     25.31 o 
  -5   6   2      564.84      514.31     39.11 o 
  -4   6   2        5.12        0.00     20.69 o 
  -3   6   2       69.49       61.23     29.26 o 
  -2   6   2     1194.13     1336.00     54.40 o 
  -1   6   2      291.03      302.84     20.24 o 
   0   6   2       14.28        2.02     13.85 o 
   1   6   2      417.58      478.53     21.90 o 
   2   6   2       85.16       82.46     20.56 o 
   3   6   2      266.39      260.02     26.04 o 
   4   6   2        3.53        0.00     21.75 o 
   5   6   2        3.68        0.00     27.94 o 
   6   6   2       19.01        9.36     26.56 o 
   7   6   2        1.94        0.00     26.62 o 
   8   6   2       34.70        0.00     22.74 o 
   9   6   2       22.34       36.51     24.85 o 
  -8   7   2        3.83       12.85     28.93 o 
  -7   7   2        0.37       42.71     28.87 o 
  -6   7   2        9.20        0.00     23.59 o 
  -5   7   2       49.92       58.79     24.52 o 
  -4   7   2      471.73      457.88     36.66 o 
  -3   7   2       13.77       36.77     19.90 o 
  -2   7   2      288.83      339.46     33.62 o 
  -1   7   2      306.59      360.12     23.14 o 
   0   7   2        7.70        0.00     28.87 o 
   1   7   2       82.85       86.58     16.97 o 
   2   7   2       15.76       63.07     21.29 o 
   3   7   2       62.10        0.00     29.26 o 
   4   7   2      480.83      456.64     36.00 o 
   5   7   2       82.04       72.50     26.82 o 
   6   7   2        0.89       43.10     21.55 o 
   7   7   2       43.84       50.55     27.09 o 
   8   7   2        0.19        0.00     19.38 o 
   9   7   2        3.20        8.17     28.54 o 
  -8   8   2        0.94        0.00     22.54 o 
  -7   8   2       21.25       26.23     22.47 o 
  -6   8   2       91.30       74.74     24.19 o 
  -5   8   2      123.43      169.26     33.61 o 
  -4   8   2       74.53       97.08     27.62 o 
  -3   8   2       90.01       85.68     32.03 o 
  -2   8   2       27.37        5.07     23.07 o 
  -1   8   2       19.35       27.36     28.93 o 
   0   8   2     1212.98     1301.63     52.47 o 
   1   8   2      359.43      369.48     26.44 o 
   2   8   2       92.00       77.38     26.30 o 
   3   8   2       37.29       30.78     40.66 o 
   4   8   2       93.29      104.33     28.41 o 
   5   8   2       22.18       65.84     25.97 o 
   6   8   2       25.08       34.27     23.46 o 
   7   8   2       35.60       13.97     30.05 o 
   8   8   2       12.77       20.50     19.90 o 
  -7   9   2       32.64       31.77     30.18 o 
  -6   9   2       38.56       39.94     22.87 o 
  -5   9   2        1.55        0.00     21.95 o 
  -4   9   2       30.78       18.45     24.85 o 
  -3   9   2       39.73       48.18     25.83 o 
  -2   9   2       49.38       16.48     31.11 o 
  -1   9   2       34.16       38.27     18.61 o 
   0   9   2        2.60        0.00     18.57 o 
   1   9   2      214.72      269.17     35.37 o 
   2   9   2       36.61       62.68     26.89 o 
   3   9   2       14.23        0.00     26.23 o 
   4   9   2       31.82        4.81     24.71 o 
   5   9   2      136.71       98.87     31.84 o 
   6   9   2       25.44       48.90     24.25 o 
   7   9   2        0.49       13.84     23.59 o 
   8   9   2        2.32        0.00     23.66 o 
  -6  10   2        0.66        0.00     17.27 o 
  -5  10   2       22.90        6.99     31.04 o 
  -4  10   2      139.61      137.95     35.79 o 
  -3  10   2       24.40       41.26     24.52 o 
  -2  10   2      134.69      133.87     31.51 o 
  -1  10   2        0.95        1.11     16.77 o 
   0  10   2       25.76        1.87     19.86 o 
   1  10   2       64.75       83.47     38.52 o 
   2  10   2        3.92        0.00     29.20 o 
   3  10   2        1.84        0.00     23.20 o 
   4  10   2       49.72       18.26     32.69 o 
   5  10   2       29.45       30.32     25.44 o 
   6  10   2       22.91        0.33     24.65 o 
   7  10   2       18.37       21.09     31.17 o 
  -5  11   2        2.75        0.00     20.17 o 
  -4  11   2       30.93       17.60     27.75 o 
  -3  11   2       11.13        6.46     24.58 o 
  -2  11   2       38.69       42.31     29.33 o 
  -1  11   2        0.53        0.00     15.82 o 
   0  11   2        0.61        9.56     18.48 o 
   1  11   2        2.15        0.00     19.43 o 
   2  11   2        5.60        0.00     23.59 o 
   3  11   2       12.77       14.24     27.68 o 
   4  11   2        4.50        0.00     26.49 o 
   5  11   2        0.08        0.00     22.01 o 
   6  11   2       32.40        2.17     27.81 o 
  -4  12   2        0.25       15.75     27.48 o 
  -3  12   2        5.87        0.00     20.30 o 
  -2  12   2        7.22        2.37     27.15 o 
  -1  12   2        5.16        1.49     19.04 o 
   0  12   2        0.26        2.52     17.50 o 
   1  12   2        0.15        0.82     19.87 o 
   2  12   2        1.16       15.16     27.94 o 
   3  12   2       10.10       43.36     27.75 o 
   4  12   2        0.14        0.00     24.78 o 
   0  13   2        1.40        0.00     17.72 o 
   1  13   2        1.44        0.00     17.56 o 
  -1 -12   3        0.11        0.00     18.34 o 
   0 -12   3        0.67       10.01     19.44 o 
   1 -12   3       19.53       23.39     22.58 o 
  -4 -11   3        1.18       41.52     28.07 o 
  -3 -11   3        0.98        0.00     24.38 o 
  -2 -11   3        9.12       19.84     31.17 o 
  -1 -11   3        8.60        0.33     17.75 o 
   0 -11   3        2.26       34.33     19.12 o 
   1 -11   3       97.55       72.96     22.25 o 
   2 -11   3       12.16        4.68     26.03 o 
   3 -11   3       45.05        0.00     29.13 o 
   4 -11   3        0.37        0.00     30.32 o 
  -5 -10   3        3.00       55.89     28.87 o 
  -4 -10   3        4.44       37.63     36.11 o 
  -3 -10   3       78.25       97.41     30.19 o 
  -2 -10   3       14.42       22.28     27.22 o 
  -1 -10   3       16.32        0.00     24.55 o 
   0 -10   3       76.30       82.98     23.88 o 
   1 -10   3        1.75        0.00     16.75 o 
   2 -10   3       46.95       33.88     30.25 o 
   3 -10   3        8.79       26.36     27.75 o 
   4 -10   3       41.76       12.39     37.24 o 
   5 -10   3       29.30       30.32     37.90 o 
   6 -10   3       12.17        1.78     25.37 o 
  -6  -9   3       32.46       17.33     25.64 o 
  -5  -9   3       26.58       42.05     28.60 o 
  -4  -9   3       25.71       29.26     24.65 o 
  -3  -9   3        0.19       19.64     27.61 o 
  -2  -9   3       55.66       59.97     26.89 o 
  -1  -9   3        4.07        0.00     13.93 o 
   0  -9   3      100.94       71.29     20.51 o 
   1  -9   3        7.68        0.00     21.08 o 
   2  -9   3       41.96       24.52     25.90 o 
   3  -9   3       45.53        1.78     26.36 o 
   4  -9   3      256.91      306.52     37.77 o 
   5  -9   3        0.99        3.43     25.17 o 
   6  -9   3        0.22        7.64     24.71 o 
   7  -9   3       11.97        2.11     27.35 o 
  -7  -8   3        7.66        0.00     23.00 o 
  -6  -8   3       50.95       17.53     34.27 o 
  -5  -8   3        1.72       33.15     24.58 o 
  -4  -8   3       42.16       26.03     36.18 o 
  -3  -8   3       35.18       68.21     28.01 o 
  -2  -8   3       47.31       60.90     31.57 o 
  -1  -8   3      193.67      242.84     23.44 o 
   0  -8   3      299.45      307.16     24.40 o 
   1  -8   3       37.97       40.93     22.31 o 
   2  -8   3        7.48       25.24     19.64 o 
   3  -8   3       18.77       69.53     23.00 o 
   4  -8   3        1.58       23.92     21.42 o 
   5  -8   3       18.76       42.84     30.78 o 
   6  -8   3       10.95       47.52     24.05 o 
   7  -8   3        4.12        1.71     22.74 o 
   8  -8   3        0.13        0.00     26.56 o 
  -8  -7   3       20.33       49.16     28.93 o 
  -7  -7   3        1.60       11.47     27.28 o 
  -6  -7   3        0.97        1.12     24.05 o 
  -5  -7   3       77.23       73.16     46.20 o 
  -4  -7   3     1292.14     1352.46     63.49 o 
  -3  -7   3      264.39      232.18     33.62 o 
  -2  -7   3        4.85        0.00     33.35 o 
  -1  -7   3        0.00       10.88     31.17 o 
   0  -7   3       15.65       27.49     45.24 o 
   1  -7   3        0.61        2.88     14.35 o 
   2  -7   3        7.75        2.31     19.11 o 
   3  -7   3       57.48       30.12     21.35 o 
   4  -7   3      366.50      444.23     39.69 o 
   5  -7   3       50.78       38.62     30.58 o 
   6  -7   3      274.65      293.68     38.10 o 
   7  -7   3        8.00       19.71     25.11 o 
   8  -7   3        1.04        5.80     24.19 o 
  -8  -6   3        5.08        0.00     17.53 o 
  -7  -6   3        1.45        0.00     23.53 o 
  -6  -6   3       27.24       27.22     22.41 o 
  -5  -6   3      490.38      521.70     43.72 o 
  -4  -6   3      149.89      193.92     33.48 o 
  -3  -6   3        9.97        0.00     20.89 o 
  -2  -6   3      155.72      112.72     25.18 o 
  -1  -6   3      273.83      327.13     23.08 o 
   0  -6   3        7.49        4.78     15.34 o 
   1  -6   3       64.83       81.18     16.91 o 
   2  -6   3      144.42      164.26     26.30 o 
   3  -6   3      391.93      364.63     36.26 o 
   4  -6   3      109.40      159.90     27.22 o 
   5  -6   3       58.13       62.22     25.31 o 
   6  -6   3      160.71      165.25     31.51 o 
   7  -6   3        0.61       14.24     25.04 o 
   8  -6   3        0.14        7.64     25.24 o 
   9  -6   3        0.13        4.68     23.66 o 
  -9  -5   3        0.41       30.78     21.09 o 
  -8  -5   3        0.34       27.02     27.15 o 
  -7  -5   3        7.49       48.11     24.38 o 
  -6  -5   3       20.34       53.32     24.45 o 
  -5  -5   3       56.76       40.01     27.75 o 
  -4  -5   3      240.35      276.55     33.16 o 
  -3  -5   3      380.49      400.37     35.28 o 
  -2  -5   3     4018.94     4382.70    178.26 o 
  -1  -5   3        0.13        0.00     14.48 o 
   0  -5   3       41.32       35.25     12.51 o 
   1  -5   3      125.89       75.79     28.54 o 
   2  -5   3        1.22        0.00     22.41 o 
   3  -5   3      750.71      700.31     36.75 o 
   4  -5   3       71.12       92.01     24.58 o 
   5  -5   3        0.53        0.00     22.87 o 
   6  -5   3      831.13      806.59     53.56 o 
   7  -5   3       54.53       52.66     29.66 o 
   8  -5   3        9.99        3.30     28.14 o 
   9  -5   3       33.61       65.44     25.44 o 
  -9  -4   3        1.38        0.00     23.40 o 
  -8  -4   3        6.26        0.00     22.28 o 
  -7  -4   3       16.31       18.26     30.84 o 
  -6  -4   3        0.97       39.54     37.37 o 
  -5  -4   3       58.12       39.54     23.46 o 
  -4  -4   3        3.17        4.22     18.12 o 
  -3  -4   3     6297.46     7032.77    276.64 o 
  -2  -4   3      237.36      247.89     24.92 o 
  -1  -4   3     2104.24     2208.03    119.61 o 
   0  -4   3      975.72     1007.24     29.87 o 
   1  -4   3        7.27        0.00     10.65 o 
   2  -4   3     1004.93     1046.30     44.43 o 
   3  -4   3      589.31      559.39     33.58 o 
   4  -4   3      339.07      346.23     28.95 o 
   5  -4   3       10.25       18.85     25.24 o 
   6  -4   3        3.54       12.85     26.36 o 
   7  -4   3        1.33        0.00     22.67 o 
   8  -4   3       63.46       79.62     29.13 o 
   9  -4   3        3.97        0.00     24.32 o 
  10  -4   3       15.66        5.27     24.71 o 
  -9  -3   3        0.72        0.00     27.28 o 
  -8  -3   3       29.54       52.33     22.47 o 
  -7  -3   3        0.36        8.04     25.83 o 
  -6  -3   3        1.29        0.00     27.68 o 
  -5  -3   3       51.57       42.71     21.55 o 
  -4  -3   3      762.75      765.79     40.31 o 
  -3  -3   3      391.07      427.20     27.70 o 
  -2  -3   3       10.99       10.15     14.63 o 
  -1  -3   3     2503.56     3129.38     84.71 o 
   0  -3   3       72.12       46.16     19.68 o 
   1  -3   3       22.24       31.14     11.39 o 
   2  -3   3     1655.90     1595.54     78.83 o 
   3  -3   3      155.79      180.82     21.16 o 
   4  -3   3      415.48      455.69     30.60 o 
   5  -3   3        2.65        0.00     20.89 o 
   6  -3   3       76.38       84.69     25.51 o 
   7  -3   3       44.19       42.18     22.80 o 
   8  -3   3      460.53      375.29     46.15 o 
   9  -3   3        0.00        0.00     25.83 o 
  10  -3   3        0.27        0.00     19.24 o 
 -10  -2   3        0.03        0.00     14.43 o 
  -9  -2   3        2.49        0.00     20.83 o 
  -8  -2   3       28.11       14.96     32.56 o 
  -7  -2   3        6.67       44.09     22.41 o 
  -6  -2   3        0.62       15.55     26.56 o 
  -5  -2   3      364.06      342.21     30.07 o 
  -4  -2   3      157.54      156.49     23.67 o 
  -3  -2   3       86.60       87.27     19.64 o 
  -2  -2   3     4800.69     4884.67    182.57 o 
  -1  -2   3    10381.48    10405.98    763.51 o 
   0  -2   3      531.97      499.10     40.39 o 
   1  -2   3      384.15      363.78     65.58 o 
   2  -2   3       81.46       85.16     17.67 o 
   3  -2   3     5469.80     5740.88    228.08 o 
   4  -2   3        7.33        0.00     15.42 o 
   5  -2   3      225.93      248.54     30.19 o 
   6  -2   3       17.81       31.63     22.14 o 
   7  -2   3        4.82       10.35     21.68 o 
   8  -2   3       16.95       30.25     26.16 o 
   9  -2   3       13.43        6.66     25.70 o 
  10  -2   3       19.59       29.26     30.65 o 
 -10  -1   3       49.09       40.14     31.31 o 
  -9  -1   3       19.92       17.40     25.64 o 
  -8  -1   3       11.58        0.00     26.03 o 
  -7  -1   3        0.40       16.28     21.95 o 
  -6  -1   3      118.09       93.46     24.72 o 
  -5  -1   3        3.17        0.53     31.90 o 
  -4  -1   3      229.53      237.54     23.40 o 
  -3  -1   3      126.50      144.96     20.04 o 
  -2  -1   3      564.05      553.84     26.00 o 
  -1  -1   3       18.99       14.57     10.60 o 
   1  -1   3      558.62      302.91     33.18 o 
   2  -1   3      293.90      250.25     19.92 o 
   3  -1   3      368.85      327.16     23.22 o 
   4  -1   3       27.44       49.10     16.48 o 
   5  -1   3     1205.96     1146.77     42.65 o 
   6  -1   3      158.69      151.08     23.60 o 
   7  -1   3       32.63       27.94     24.71 o 
   8  -1   3        2.35        4.09     27.02 o 
   9  -1   3       96.86       66.63     35.72 o 
  10  -1   3       18.39       38.09     26.10 o 
 -10   0   3       55.90       53.71     27.29 o 
  -9   0   3       48.35        0.00     30.98 o 
  -8   0   3        0.35        0.00     22.01 o 
  -7   0   3       97.95       67.36     23.93 o 
  -6   0   3      118.34      127.15     24.78 o 
  -5   0   3       73.80       77.44     26.30 o 
  -4   0   3       86.24       69.27     19.05 o 
  -3   0   3      519.53      642.93     28.57 o 
  -2   0   3        8.81        0.00     14.63 o 
  -1   0   3      743.20      617.59     73.54 o 
   1   0   3     1873.86     1561.82    127.71 o 
   2   0   3        2.02       10.02     14.04 o 
   3   0   3     5272.41     4953.48    195.94 o 
   4   0   3      743.63      784.00     34.58 o 
   5   0   3     2778.54     2797.35    142.13 o 
   6   0   3      355.78      364.09     30.53 o 
   7   0   3       29.81       14.57     22.93 o 
   8   0   3       25.52       14.63     21.88 o 
   9   0   3       35.05       37.83     24.52 o 
  10   0   3        0.12        0.00     22.54 o 
  11   0   3        0.28       17.99     24.52 o 
 -10   1   3        4.04        7.78     23.53 o 
  -9   1   3        7.33        0.00     23.86 o 
  -8   1   3      334.46      371.16     44.70 o 
  -7   1   3       25.94       11.07     21.62 o 
  -6   1   3        9.59        0.00     21.75 o 
  -5   1   3      217.17      303.97     26.37 o 
  -4   1   3        6.17        0.00     18.26 o 
  -3   1   3       66.78       88.72     18.26 o 
  -2   1   3     2936.56     2463.03     98.31 o 
  -1   1   3     4191.32     3567.91     89.17 o 
   0   1   3        6.89        6.42      8.90 o 
   1   1   3      637.47      435.85     16.17 o 
   2   1   3      399.70      384.25     21.25 o 
   3   1   3      125.58      121.37     17.87 o 
   4   1   3      274.59      277.40     22.68 o 
   5   1   3     1039.11     1066.98     40.73 o 
   6   1   3      502.47      490.26     39.90 o 
   7   1   3        0.68       10.28     20.17 o 
   8   1   3      125.02       99.66     31.24 o 
   9   1   3       18.63        0.00     22.01 o 
  10   1   3       14.90        0.00     22.08 o 
  11   1   3       39.31       25.18     31.17 o 
 -10   2   3        4.07       10.54     23.79 o 
  -9   2   3      170.95      185.61     38.36 o 
  -8   2   3      142.56      126.29     29.13 o 
  -7   2   3      137.17      135.78     29.33 o 
  -6   2   3      248.91      285.84     33.16 o 
  -5   2   3      508.13      471.28     31.39 o 
  -4   2   3       98.13       81.40     20.83 o 
  -3   2   3      575.35      638.82     28.50 o 
  -2   2   3     1042.54     1216.26     39.65 o 
  -1   2   3     4083.13     3598.54     91.88 o 
   0   2   3      567.83      475.48     39.69 o 
   1   2   3      107.12      103.23     19.48 o 
   2   2   3      439.75      434.93     22.44 o 
   3   2   3     1055.50      951.01     31.65 o 
   4   2   3      330.14      341.66     25.06 o 
   5   2   3      263.55      327.48     26.11 o 
   6   2   3     1016.74      901.07     44.28 o 
   7   2   3       63.43       45.74     24.12 o 
   8   2   3       70.66       67.62     28.47 o 
   9   2   3        3.46        0.00     21.35 o 
  10   2   3       14.93       39.61     37.70 o 
 -10   3   3        1.52        0.00     18.72 o 
  -9   3   3        3.66        0.00     21.15 o 
  -8   3   3      401.06      398.60     40.81 o 
  -7   3   3        7.54        8.50     27.68 o 
  -6   3   3      123.38      127.01     29.20 o 
  -5   3   3       87.01       85.42     22.48 o 
  -4   3   3     1179.30     1027.23     40.74 o 
  -3   3   3     3050.12     2972.95    120.49 o 
  -2   3   3      742.17      669.63     28.25 o 
  -1   3   3     4648.74     4462.82    282.79 o 
   0   3   3       34.22       34.00     17.86 o 
   1   3   3     1626.16     1545.11     31.31 o 
   2   3   3      886.04      839.42     29.13 o 
   3   3   3      214.66      175.25     19.98 o 
   4   3   3      736.20      688.13     31.94 o 
   5   3   3      431.73      467.22     38.78 o 
   6   3   3      235.74      226.91     27.56 o 
   7   3   3        4.73        0.00     26.43 o 
   8   3   3       84.99       85.09     28.80 o 
   9   3   3       39.87       42.77     48.11 o 
  10   3   3        0.50       21.48     25.37 o 
  -9   4   3       17.02        6.99     24.45 o 
  -8   4   3      123.13      106.45     31.18 o 
  -7   4   3      102.30       92.60     29.13 o 
  -6   4   3       60.18       78.43     23.99 o 
  -5   4   3        1.03        0.00     30.58 o 
  -4   4   3     2012.24     2088.56     86.52 o 
  -3   4   3      332.50      301.87     26.05 o 
  -2   4   3       13.86       17.60     16.15 o 
  -1   4   3        5.96        0.00     10.30 o 
   0   4   3      371.44      452.71     43.30 o 
   1   4   3     1170.86     1193.24     29.47 o 
   2   4   3      775.91      865.66     32.61 o 
   3   4   3        0.77        0.00     15.95 o 
   4   4   3       39.53        0.00     25.44 o 
   5   4   3       16.20       39.02     24.98 o 
   6   4   3      309.63      266.94     30.66 o 
   7   4   3       50.69       39.74     25.84 o 
   8   4   3        3.44       30.45     23.86 o 
   9   4   3        1.23        0.00     23.20 o 
  10   4   3        0.44        4.15     19.97 o 
  -9   5   3        8.11       17.27     25.18 o 
  -8   5   3        0.01        0.00     19.24 o 
  -7   5   3      247.17      250.16     44.89 o 
  -6   5   3      578.37      520.37     46.36 o 
  -5   5   3       94.71       60.77     29.99 o 
  -4   5   3      202.17      141.20     23.93 o 
  -3   5   3      561.76      606.16     39.25 o 
  -2   5   3     1940.40     1887.35     78.61 o 
  -1   5   3     1525.53     1472.82     51.12 o 
   0   5   3      866.57      892.88     24.57 o 
   1   5   3       52.18       42.87     18.98 o 
   2   5   3      326.60      288.76     23.80 o 
   3   5   3       14.81       52.20     17.60 o 
   4   5   3       62.54       60.83     28.08 o 
   5   5   3       86.90       99.26     25.84 o 
   6   5   3       20.52       33.48     22.21 o 
   7   5   3      173.36      132.23     30.58 o 
   8   5   3        5.30        0.00     20.23 o 
   9   5   3        0.61        8.63     24.25 o 
  10   5   3        5.29       46.99     29.46 o 
  -9   6   3        0.56        6.00     22.54 o 
  -8   6   3        4.68        7.05     26.10 o 
  -7   6   3       73.41       73.68     27.88 o 
  -6   6   3      104.06      102.16     33.35 o 
  -5   6   3      355.63      380.68     39.89 o 
  -4   6   3      491.20      422.50     38.05 o 
  -3   6   3       31.98       21.42     22.87 o 
  -2   6   3      372.92      325.67     27.17 o 
  -1   6   3     1708.35     1884.97    106.88 o 
   0   6   3     1696.03     1562.21     49.15 o 
   1   6   3       19.91        0.00     28.60 o 
   2   6   3      418.95      419.88     30.86 o 
   3   6   3      763.68      790.19     43.48 o 
   4   6   3        0.85       46.20     21.81 o 
   5   6   3       54.79       69.33     23.13 o 
   6   6   3       87.72      102.62     28.93 o 
   7   6   3       24.73       43.83     22.67 o 
   8   6   3        7.90        0.00     20.10 o 
   9   6   3       15.64        0.00     24.45 o 
  10   6   3        0.59        0.00     20.17 o 
  -8   7   3       20.47       16.54     25.64 o 
  -7   7   3        1.98        1.65     23.00 o 
  -6   7   3       23.25       34.93     22.01 o 
  -5   7   3       21.82       34.53     30.98 o 
  -4   7   3       43.81       60.24     23.46 o 
  -3   7   3       19.03        4.15     20.10 o 
  -2   7   3       81.86      111.52     25.24 o 
  -1   7   3      332.22      278.83     20.24 o 
   0   7   3       12.18        0.00     15.74 o 
   1   7   3      375.95      411.67     22.21 o 
   2   7   3       39.90       61.82     23.13 o 
   3   7   3      389.39      400.82     38.57 o 
   4   7   3        0.40        0.00     33.54 o 
   5   7   3       58.58       19.84     37.83 o 
   6   7   3       47.95       39.28     23.20 o 
   7   7   3        2.48       13.51     20.63 o 
   8   7   3        4.84       27.22     24.45 o 
   9   7   3       19.16       41.45     22.41 o 
  -8   8   3        0.35        0.00     21.88 o 
  -7   8   3       17.93       24.45     30.05 o 
  -6   8   3       15.88       13.11     32.69 o 
  -5   8   3       55.48       33.15     42.84 o 
  -4   8   3       12.81       48.57     21.81 o 
  -3   8   3      158.05      161.56     33.62 o 
  -2   8   3        1.47       22.21     23.00 o 
  -1   8   3       63.55       44.55     18.88 o 
   0   8   3      163.56      133.07     19.93 o 
   1   8   3      261.98      295.56     24.03 o 
   2   8   3       33.52       46.13     22.47 o 
   3   8   3       10.24        0.00     26.89 o 
   4   8   3      107.73       89.57     27.22 o 
   5   8   3       73.08      100.58     39.61 o 
   6   8   3        5.53        0.00     23.26 o 
   7   8   3        3.86       19.97     26.82 o 
   8   8   3       13.91        1.65     26.89 o 
  -7   9   3        2.16       31.04     28.60 o 
  -6   9   3        9.02       28.27     22.34 o 
  -5   9   3       26.41       10.22     29.59 o 
  -4   9   3        1.19        3.89     25.64 o 
  -3   9   3       22.49        0.26     22.61 o 
  -2   9   3        5.67        5.80     24.45 o 
  -1   9   3       16.78       32.93     19.29 o 
   0   9   3      115.97      117.76     23.53 o 
   1   9   3       66.63       81.10     28.24 o 
   2   9   3        2.19        0.00     23.99 o 
   3   9   3        0.71       10.35     22.47 o 
   4   9   3       64.37       57.47     30.12 o 
   5   9   3       25.03       12.85     30.78 o 
   6   9   3       54.19       34.07     24.58 o 
   7   9   3       18.29       24.45     28.47 o 
   8   9   3        2.16        0.00     18.26 o 
  -6  10   3        2.46        0.00     16.87 o 
  -5  10   3       84.27       22.74     34.67 o 
  -4  10   3        1.10       11.93     26.30 o 
  -3  10   3       19.42        0.00     24.85 o 
  -2  10   3        0.21       35.59     26.69 o 
  -1  10   3        7.66       28.50     21.91 o 
   0  10   3       53.82       57.24     19.59 o 
   1  10   3       49.53       11.93     19.37 o 
   2  10   3       50.02       20.23     23.20 o 
   3  10   3        0.21       10.21     24.98 o 
   4  10   3       22.92       29.46     28.01 o 
   5  10   3       98.91      111.98     33.22 o 
   6  10   3       80.10       39.61     37.17 o 
   7  10   3       26.27       47.25     29.33 o 
  -5  11   3        0.09       18.72     28.47 o 
  -4  11   3       15.79       19.38     28.73 o 
  -3  11   3       63.41       85.41     28.14 o 
  -2  11   3        2.89        0.00     24.32 o 
  -1  11   3        9.83       25.32     19.33 o 
   0  11   3        6.75        0.00     19.24 o 
   1  11   3       29.11       29.19     19.51 o 
   2  11   3        4.07        0.00     24.78 o 
   3  11   3       58.71       29.86     25.57 o 
   4  11   3       18.96       32.16     33.35 o 
   5  11   3        8.70        0.00     28.40 o 
   6  11   3        4.59        0.00     20.17 o 
  -4  12   3       10.78        0.00     21.95 o 
  -3  12   3       18.63       25.04     31.30 o 
  -2  12   3        3.33        4.02     25.31 o 
  -1  12   3       17.63        0.40     20.21 o 
   0  12   3        4.28       31.10     18.57 o 
   1  12   3        0.22        0.00     17.71 o 
   2  12   3       14.55       25.64     26.63 o 
   3  12   3        0.03       10.35     27.75 o 
   4  12   3        4.93       57.47     29.00 o 
  -1  13   3        0.02        0.00     16.48 o 
   0  13   3        0.21        0.00     16.68 o 
   1  13   3        3.76        7.99     19.96 o 
   2  13   3        2.44        0.00     20.83 o 
  -3 -11   4        2.75       28.14     32.69 o 
  -2 -11   4        1.70       10.28     26.56 o 
  -1 -11   4       18.60        0.00     32.03 o 
   0 -11   4        0.01        0.00     14.62 o 
   1 -11   4        0.34        3.56     20.60 o 
   2 -11   4        6.45        0.13     21.68 o 
   3 -11   4       21.28        6.59     26.36 o 
   4 -11   4        9.18        0.00     28.14 o 
  -5 -10   4       63.38       64.72     30.84 o 
  -4 -10   4        7.71        0.07     25.83 o 
  -3 -10   4        0.04        0.00     23.33 o 
  -2 -10   4       12.76        9.09     29.46 o 
  -1 -10   4       11.56       28.14     20.56 o 
   0 -10   4        0.26        0.00     18.58 o 
   1 -10   4      107.03      118.17     23.61 o 
   2 -10   4       22.53       16.61     36.84 o 
   3 -10   4       66.48       87.06     26.96 o 
   4 -10   4       73.70       54.31     34.07 o 
   5 -10   4        0.70       34.27     28.80 o 
  -6  -9   4       96.18       44.42     48.24 o 
  -5  -9   4        0.03        0.00     18.72 o 
  -4  -9   4       32.29       22.80     32.56 o 
  -3  -9   4        1.76        3.03     27.42 o 
  -2  -9   4        9.58       21.68     26.43 o 
  -1  -9   4      183.52      180.69     26.23 o 
   0  -9   4        0.69        0.00     20.53 o 
   1  -9   4        7.91       33.49     21.01 o 
   2  -9   4        0.31       18.65     31.50 o 
   3  -9   4      147.78      141.84     37.04 o 
   4  -9   4        6.02       24.71     39.74 o 
   5  -9   4        2.42       13.97     23.99 o 
   6  -9   4        7.85       73.55     26.03 o 
   7  -9   4        1.08       16.61     22.74 o 
  -7  -8   4        7.40        4.81     32.36 o 
  -6  -8   4        0.05       30.51     31.04 o 
  -5  -8   4      101.53       54.05     41.13 o 
  -4  -8   4        0.20        0.00     32.42 o 
  -3  -8   4      139.65      125.50     31.64 o 
  -2  -8   4       62.78       24.12     41.39 o 
  -1  -8   4        0.05        5.84     22.25 o 
   0  -8   4      180.49      175.12     25.84 o 
   1  -8   4       88.86       91.18     24.08 o 
   2  -8   4        3.69        0.00     24.78 o 
   3  -8   4       13.41        0.00     22.28 o 
   4  -8   4       17.52        3.62     23.33 o 
   5  -8   4      156.43      185.02     35.66 o 
   6  -8   4        9.05        0.00     28.07 o 
   7  -8   4       13.81        0.00     22.34 o 
   8  -8   4        0.43        0.00     25.64 o 
  -7  -7   4        0.43       22.54     29.72 o 
  -6  -7   4        1.03        0.00     24.65 o 
  -5  -7   4       29.11       31.83     25.44 o 
  -4  -7   4      709.04      851.22     54.28 o 
  -3  -7   4      196.08      187.07     32.37 o 
  -2  -7   4      403.69      466.28     43.71 o 
  -1  -7   4        2.07       25.80     16.17 o 
   0  -7   4       99.44      121.21     21.07 o 
   1  -7   4      163.77      200.18     21.44 o 
   2  -7   4       41.52       95.43     24.25 o 
   3  -7   4       31.26       40.99     24.25 o 
   4  -7   4        3.44       14.17     25.37 o 
   5  -7   4      524.80      641.71     52.95 o 
   6  -7   4       35.28       40.99     30.38 o 
   7  -7   4       32.01       44.02     28.54 o 
   8  -7   4       44.32       14.43     28.14 o 
  -8  -6   4        0.88       19.05     25.24 o 
  -7  -6   4        0.03        0.00     23.20 o 
  -6  -6   4        0.09        0.00     18.32 o 
  -5  -6   4        5.66        0.00     24.38 o 
  -4  -6   4      343.81      328.78     35.34 o 
  -3  -6   4     1076.16     1302.90     56.29 o 
  -2  -6   4       49.29       46.99     25.44 o 
  -1  -6   4       13.60       41.73     16.80 o 
   0  -6   4      182.29      170.43     20.75 o 
   1  -6   4      594.67      707.10     30.21 o 
   2  -6   4       20.84       47.19     20.30 o 
   3  -6   4       52.03       41.98     24.52 o 
   4  -6   4       93.12       99.39     29.07 o 
   5  -6   4       14.41       54.17     24.38 o 
   6  -6   4       18.35       15.88     23.40 o 
   7  -6   4        3.71        0.00     26.76 o 
   8  -6   4       40.03        5.80     26.10 o 
   9  -6   4       17.09       23.40     23.20 o 
  -9  -5   4        0.25        0.00     21.55 o 
  -8  -5   4        0.23       47.19     22.01 o 
  -7  -5   4        8.34       27.15     25.04 o 
  -6  -5   4       18.65       16.67     24.38 o 
  -5  -5   4        0.41       47.65     21.35 o 
  -4  -5   4       48.71       92.47     29.92 o 
  -3  -5   4     1147.55     1303.31     52.80 o 
  -2  -5   4      278.55      280.59     29.73 o 
  -1  -5   4       13.90       11.20     15.55 o 
   0  -5   4       50.29       14.06     16.56 o 
   1  -5   4        1.67        0.00     14.60 o 
   2  -5   4     1626.24     1749.24     89.91 o 
   3  -5   4      308.52      349.17     31.58 o 
   4  -5   4       77.16      112.64     28.67 o 
   5  -5   4      180.48      223.06     30.19 o 
   6  -5   4       10.10       37.63     24.52 o 
   7  -5   4       78.54       89.77     26.69 o 
   8  -5   4        6.17        0.86     26.62 o 
   9  -5   4        0.43        0.00     26.69 o 
  -9  -4   4        1.28        0.00     22.01 o 
  -8  -4   4        0.37        0.00     18.26 o 
  -7  -4   4        0.00        0.00     20.83 o 
  -6  -4   4        0.66       31.63     22.14 o 
  -5  -4   4        8.21        3.89     24.05 o 
  -4  -4   4       19.16       21.88     24.78 o 
  -3  -4   4      619.78      697.14     37.86 o 
  -2  -4   4     1942.76     1748.88     83.55 o 
  -1  -4   4       64.86       75.42     14.47 o 
   0  -4   4      463.89      517.91     22.56 o 
   1  -4   4      145.96      148.06     15.92 o 
   2  -4   4      654.47      721.23     32.72 o 
   3  -4   4      220.68      231.46     25.25 o 
   4  -4   4      105.90      103.88     22.08 o 
   5  -4   4      321.20      383.45     33.36 o 
   6  -4   4      169.38      129.59     26.37 o 
   7  -4   4       36.14       24.78     23.07 o 
   8  -4   4       26.11       22.54     25.70 o 
   9  -4   4        0.09        6.33     29.72 o 
  10  -4   4        4.56       47.91     32.03 o 
  -9  -3   4        3.57        0.00     25.97 o 
  -8  -3   4        1.12        0.00     26.82 o 
  -7  -3   4        8.02        0.00     23.40 o 
  -6  -3   4        6.17        0.00     30.32 o 
  -5  -3   4        1.58        2.97     26.49 o 
  -4  -3   4      175.46      191.76     29.14 o 
  -3  -3   4      607.99      668.96     38.79 o 
  -2  -3   4     1365.29     1574.57     68.44 o 
  -1  -3   4      885.57      811.79     47.66 o 
   0  -3   4       32.35       24.21     12.11 o 
   1  -3   4     2844.98     2931.83     82.11 o 
   2  -3   4      247.17      200.31     22.88 o 
   3  -3   4      755.91      800.58     36.76 o 
   4  -3   4     3185.78     3739.63    175.10 o 
   5  -3   4        0.01        0.00     20.69 o 
   6  -3   4      164.83      132.16     28.41 o 
   7  -3   4       42.69       37.24     29.26 o 
   8  -3   4        1.24        7.84     24.12 o 
   9  -3   4       13.11       10.61     29.99 o 
  10  -3   4        0.42       25.37     29.06 o 
  -9  -2   4       26.87       23.26     32.82 o 
  -8  -2   4        0.02       13.71     25.64 o 
  -7  -2   4        2.37        0.00     21.42 o 
  -6  -2   4       23.92       12.46     21.81 o 
  -5  -2   4       80.09      129.91     27.29 o 
  -4  -2   4       45.56       48.90     25.97 o 
  -3  -2   4      265.58      390.06     34.22 o 
  -2  -2   4      243.36      206.64     22.15 o 
  -1  -2   4        2.74        0.00     10.32 o 
   0  -2   4     1064.06     1214.87     90.95 o 
   1  -2   4     1962.56     2040.55     52.49 o 
   2  -2   4      126.25      110.81     19.05 o 
   3  -2   4     1992.55     2153.28     87.92 o 
   4  -2   4     1657.03     1995.18     76.26 o 
   5  -2   4      349.07      377.29     33.03 o 
   6  -2   4      266.96      228.23     29.93 o 
   7  -2   4       92.90       68.74     25.97 o 
   8  -2   4        6.79        0.00     18.06 o 
   9  -2   4      241.87      190.50     36.78 o 
  10  -2   4       10.58       22.93     27.81 o 
 -10  -1   4       94.89       82.91     41.13 o 
  -9  -1   4       11.02        0.00     20.89 o 
  -8  -1   4       22.07       16.94     23.66 o 
  -7  -1   4        5.49       18.98     20.63 o 
  -6  -1   4        5.40        0.20     23.53 o 
  -5  -1   4      525.90      572.90     37.92 o 
  -4  -1   4       44.32       35.33     25.24 o 
  -3  -1   4      120.87      110.81     20.57 o 
  -2  -1   4       29.47       16.28     15.42 o 
  -1  -1   4        2.22        0.00     10.43 o 
   0  -1   4       29.95        0.00     11.22 o 
   1  -1   4        3.69        0.00     10.11 o 
   2  -1   4       47.50       17.99     16.28 o 
   3  -1   4      166.61      185.45     31.91 o 
   4  -1   4     1307.18     1496.93     44.39 o 
   5  -1   4      362.70      358.78     27.69 o 
   6  -1   4      640.39      578.59     35.82 o 
   7  -1   4       35.06       32.95     20.69 o 
   8  -1   4       15.22       22.21     30.97 o 
   9  -1   4        0.00        0.00     22.67 o 
  10  -1   4        3.41       10.48     27.42 o 
 -10   0   4        1.48        9.56     26.03 o 
  -9   0   4      334.25      368.51     52.54 o 
  -8   0   4       26.12       33.35     37.90 o 
  -7   0   4       10.63       24.85     25.64 o 
  -6   0   4      437.38      457.34     36.73 o 
  -5   0   4      386.19      390.09     31.19 o 
  -4   0   4       11.31        0.00     19.31 o 
  -3   0   4      122.95      162.95     19.58 o 
  -2   0   4       62.26       87.93     16.81 o 
  -1   0   4       11.16        4.69     10.25 o 
   0   0   4     2520.57     1855.06    338.61 o 
   1   0   4        0.20        0.27     10.32 o 
   2   0   4     1400.38     1259.10     57.23 o 
   3   0   4      825.29      819.06     30.44 o 
   4   0   4     1186.55     1161.28     71.20 o 
   5   0   4     1024.92     1167.37     50.83 o 
   6   0   4      590.41      677.23     38.72 o 
   7   0   4      156.85      157.08     28.41 o 
   8   0   4        0.13        6.79     21.29 o 
   9   0   4        6.34        8.77     22.08 o 
  10   0   4        3.76        0.00     24.52 o 
  11   0   4       27.77        1.85     28.54 o 
 -10   1   4       59.28       58.99     29.39 o 
  -9   1   4        6.50        0.00     22.80 o 
  -8   1   4       83.52       89.11     29.20 o 
  -7   1   4       30.56       51.21     39.48 o 
  -6   1   4       82.40      121.87     26.30 o 
  -5   1   4       34.86       40.80     23.33 o 
  -4   1   4      216.26      225.66     23.40 o 
  -3   1   4        6.34        0.00     13.97 o 
  -2   1   4     1384.13     1618.14     78.35 o 
  -1   1   4       97.79       50.02     19.94 o 
   0   1   4        2.64        0.00     10.32 o 
   1   1   4     2340.47     1900.63     49.14 o 
   2   1   4     2227.38     2338.87     84.69 o 
   3   1   4       24.70       44.49     15.09 o 
   4   1   4      941.74      973.47     35.91 o 
   5   1   4       16.67       41.65     18.72 o 
   6   1   4       51.24       32.36     29.99 o 
   7   1   4        6.57        9.36     32.89 o 
   8   1   4        0.02        0.00     25.44 o 
   9   1   4        1.36        1.78     26.49 o 
  10   1   4       71.72       73.49     30.38 o 
  11   1   4       40.73        2.70     24.65 o 
 -10   2   4       14.44        8.63     28.80 o 
  -9   2   4       15.01       46.20     26.56 o 
  -8   2   4        3.23        0.00     26.56 o 
  -7   2   4      125.46      183.10     50.75 o 
  -6   2   4        1.17        0.00     26.49 o 
  -5   2   4       22.02       25.90     17.00 o 
  -4   2   4      189.79      262.11     26.76 o 
  -3   2   4      540.43      628.43     30.15 o 
  -2   2   4      422.64      429.44     24.80 o 
  -1   2   4       52.78       47.10     11.44 o 
   1   2   4      864.95      841.04     24.98 o 
   2   2   4      985.47      903.31     39.98 o 
   3   2   4      262.74      270.23     21.96 o 
   4   2   4        1.74       20.03     18.45 o 
   5   2   4      226.67      270.89     27.36 o 
   6   2   4       26.78       91.02     39.54 o 
   7   2   4      105.37       78.70     23.66 o 
   8   2   4      118.56      111.59     30.52 o 
   9   2   4       56.28       32.36     24.71 o 
  10   2   4        1.38        3.76     22.87 o 
  -9   3   4       15.37       21.16     29.46 o 
  -8   3   4      401.50      429.45     45.16 o 
  -7   3   4      498.85      439.07     42.99 o 
  -6   3   4       15.00       62.48     23.92 o 
  -5   3   4       10.19        9.49     20.43 o 
  -4   3   4       43.03       59.71     18.65 o 
  -3   3   4      179.46      159.21     21.10 o 
  -2   3   4     6178.64     6769.31    252.07 o 
  -1   3   4     2271.43     2348.19     65.39 o 
   0   3   4       85.05       86.43     15.82 o 
   1   3   4     1091.79     1298.84     62.92 o 
   2   3   4     1101.11     1087.83     62.64 o 
   3   3   4        9.06        0.00     15.82 o 
   4   3   4      345.40      263.50     24.20 o 
   5   3   4      143.55      125.44     21.88 o 
   6   3   4       63.17       54.84     25.64 o 
   7   3   4        3.25       20.69     24.91 o 
   8   3   4        3.08        8.17     23.00 o 
   9   3   4       55.57       80.60     23.86 o 
  10   3   4       16.07        0.00     19.77 o 
  -9   4   4       17.51       22.34     30.65 o 
  -8   4   4        0.01        0.92     24.58 o 
  -7   4   4       10.40       19.31     26.69 o 
  -6   4   4       17.69        0.00     22.80 o 
  -5   4   4      556.48      555.03     41.42 o 
  -4   4   4     2634.40     2679.48     89.30 o 
  -3   4   4      730.23      747.49     34.90 o 
  -2   4   4      119.24       97.03     19.71 o 
  -1   4   4        0.14        7.30     12.69 o 
   0   4   4      942.94      882.42     24.56 o 
   1   4   4     2529.98     2289.36    106.92 o 
   2   4   4     1240.52     1356.65     55.23 o 
   3   4   4       14.31       31.50     17.14 o 
   4   4   4      429.31      388.04     29.28 o 
   5   4   4      102.72      122.33     25.05 o 
   6   4   4       64.97       54.51     26.10 o 
   7   4   4        7.62        0.00     26.62 o 
   8   4   4        0.64        5.34     29.19 o 
   9   4   4       15.90       57.67     22.67 o 
  10   4   4        4.31       20.56     21.75 o 
  -9   5   4        1.09       34.27     22.21 o 
  -8   5   4       27.90       21.68     27.48 o 
  -7   5   4       28.15       16.81     21.55 o 
  -6   5   4      293.49      270.29     37.25 o 
  -5   5   4      680.45      627.44     39.84 o 
  -4   5   4      532.51      545.66     41.28 o 
  -3   5   4      246.76      251.11     26.17 o 
  -2   5   4     4010.78     4130.81    170.34 o 
  -1   5   4       18.94       27.14     11.46 o 
   0   5   4     1530.52     1185.97     34.41 o 
   1   5   4      110.05      116.93     13.98 o 
   2   5   4      179.25      147.08     24.26 o 
   3   5   4      772.44      823.76     38.47 o 
   4   5   4      246.59      323.04     29.67 o 
   5   5   4        0.03       14.83     23.79 o 
   6   5   4       36.06       58.46     25.97 o 
   7   5   4       37.52       48.37     23.73 o 
   8   5   4       10.43       29.00     21.42 o 
   9   5   4        0.07        0.00     22.14 o 
  10   5   4        0.70       32.42     26.89 o 
  -9   6   4        1.88        0.00     22.74 o 
  -8   6   4       39.04       14.96     38.69 o 
  -7   6   4       18.00       34.60     22.41 o 
  -6   6   4       24.58       36.51     24.32 o 
  -5   6   4       22.93       43.04     21.55 o 
  -4   6   4      317.38      320.74     37.25 o 
  -3   6   4       29.15        5.47     36.64 o 
  -2   6   4     1076.24     1149.81     59.80 o 
  -1   6   4      171.64      226.13     17.36 o 
   0   6   4      823.74      741.47     24.31 o 
   1   6   4       42.79       72.33     16.59 o 
   2   6   4       94.85       93.73     22.34 o 
   3   6   4      285.54      292.99     28.48 o 
   4   6   4       73.54       97.08     23.40 o 
   5   6   4       40.19       20.04     27.29 o 
   6   6   4       70.29       80.01     28.54 o 
   7   6   4        2.47        0.26     23.66 o 
   8   6   4        0.76       15.88     22.08 o 
   9   6   4        2.63        2.31     21.68 o 
  10   6   4        0.29       19.18     26.76 o 
  -8   7   4        0.56       20.36     31.11 o 
  -7   7   4       92.09       62.22     29.59 o 
  -6   7   4      159.58      152.32     28.01 o 
  -5   7   4        4.22        0.00     23.86 o 
  -4   7   4       29.37       31.50     23.66 o 
  -3   7   4       21.73        9.36     32.36 o 
  -2   7   4       97.66       89.71     22.21 o 
  -1   7   4        0.37        0.00     13.28 o 
   0   7   4     1645.43     1645.76     46.26 o 
   1   7   4      272.21      312.43     22.38 o 
   2   7   4      188.79      183.19     29.07 o 
   3   7   4      118.79      135.58     31.44 o 
   4   7   4       18.16       16.41     39.08 o 
   5   7   4       70.97       58.86     26.50 o 
   6   7   4       83.31       51.08     23.99 o 
   7   7   4        1.90       11.01     24.38 o 
   8   7   4        2.40        0.00     22.21 o 
   9   7   4       16.78        0.00     23.26 o 
  -8   8   4       13.03        0.00     21.95 o 
  -7   8   4       10.19        0.00     25.11 o 
  -6   8   4        0.31       15.68     25.24 o 
  -5   8   4       32.29       52.33     26.16 o 
  -4   8   4        1.32        0.00     23.07 o 
  -3   8   4       72.53       61.16     27.68 o 
  -2   8   4        9.09       46.00     22.01 o 
  -1   8   4       41.41       59.65     19.37 o 
   0   8   4       67.56       88.38     17.84 o 
   1   8   4       91.25      106.42     18.76 o 
   2   8   4        0.60        0.00     22.80 o 
   3   8   4       10.64        4.61     25.57 o 
   4   8   4       83.14       95.70     48.71 o 
   5   8   4       69.87       51.80     28.60 o 
   6   8   4        0.09        0.00     21.22 o 
   7   8   4        3.42       39.81     29.13 o 
   8   8   4       12.54       26.69     28.34 o 
   9   8   4       25.79       18.58     27.15 o 
  -7   9   4       13.45       26.23     30.84 o 
  -6   9   4        0.55        0.00     19.38 o 
  -5   9   4        0.47        2.64     27.81 o 
  -4   9   4        3.53        0.00     23.07 o 
  -3   9   4       18.80        0.00     25.37 o 
  -2   9   4       38.33       17.46     33.88 o 
  -1   9   4       11.49       13.07     18.91 o 
   0   9   4       81.04       68.72     18.81 o 
   1   9   4        1.33        4.89     17.91 o 
   2   9   4       23.15       64.39     23.92 o 
   3   9   4        2.56       13.84     24.12 o 
   4   9   4      197.34      201.18     33.62 o 
   5   9   4        2.73        0.00     20.23 o 
   6   9   4        8.97       19.11     25.11 o 
   7   9   4       12.10        0.53     23.53 o 
   8   9   4        3.43       31.90     23.46 o 
  -6  10   4        0.44        0.00     22.01 o 
  -5  10   4        3.57       16.87     24.78 o 
  -4  10   4       57.71       63.60     30.51 o 
  -3  10   4       29.67        0.00     29.46 o 
  -2  10   4        5.36        7.71     27.35 o 
  -1  10   4       67.19       38.13     20.77 o 
   0  10   4        1.84        8.22     18.09 o 
   1  10   4        9.87       26.74     31.21 o 
   2  10   4        0.25        0.00     19.24 o 
   3  10   4        3.02       16.21     32.29 o 
   4  10   4        6.82        0.00     21.55 o 
   5  10   4        9.83       25.90     27.15 o 
   6  10   4       15.06        0.00     25.70 o 
   7  10   4       27.49        0.00     19.44 o 
  -5  11   4        6.89        0.00     22.80 o 
  -4  11   4        0.00        0.00     22.93 o 
  -3  11   4       27.84       71.57     37.30 o 
  -2  11   4        4.68        0.00     25.57 o 
  -1  11   4        2.98        1.94     18.30 o 
   0  11   4       14.15        8.60     22.51 o 
   1  11   4       33.29       39.65     20.50 o 
   2  11   4        7.59       42.18     33.35 o 
   3  11   4        7.17        2.11     24.12 o 
   4  11   4        2.14        0.00     27.42 o 
   5  11   4        7.77        1.19     23.33 o 
   6  11   4        2.74        2.44     19.90 o 
  -4  12   4        0.52        1.25     24.19 o 
  -3  12   4        2.15       23.33     25.04 o 
  -2  12   4       26.33       28.80     33.08 o 
  -1  12   4        4.24        0.00     16.13 o 
   0  12   4        3.11        0.00     17.07 o 
   1  12   4       35.45       32.04     22.83 o 
   2  12   4        3.42        0.00     19.97 o 
   3  12   4       38.04       22.08     33.74 o 
   4  12   4       10.70        0.00     28.14 o 
   5  12   4        0.01        0.00     24.19 o 
  -1  13   4       12.22       57.71     26.70 o 
   0  13   4        6.91       31.21     34.70 o 
   1  13   4       32.83       26.98     24.40 o 
   2  13   4       32.89       33.94     26.49 o 
  -2 -11   5        5.05       10.08     26.36 o 
  -1 -11   5        0.84       18.60     18.45 o 
   0 -11   5        0.00       10.21     19.64 o 
   1 -11   5        4.17        0.33     17.53 o 
   2 -11   5        2.03        0.00     22.93 o 
   3 -11   5       45.18       66.04     48.51 o 
  -4 -10   5        0.28       12.85     32.16 o 
  -3 -10   5        0.03       20.50     30.18 o 
  -2 -10   5        0.11        2.97     22.74 o 
  -1 -10   5        0.69        9.93     20.65 o 
   0 -10   5       12.92       33.34     24.15 o 
   1 -10   5        1.81        0.00     16.88 o 
   2 -10   5       28.42        4.09     27.09 o 
   3 -10   5        3.11        9.42     24.12 o 
   4 -10   5        6.42        8.57     28.60 o 
   5 -10   5        9.18        6.06     29.79 o 
  -5  -9   5      130.54      132.87     34.80 o 
  -4  -9   5        1.53        3.30     25.97 o 
  -3  -9   5       10.30       43.17     23.33 o 
  -2  -9   5        5.87        0.00     24.65 o 
  -1  -9   5       17.05        0.00     18.02 o 
   0  -9   5      100.91      130.39     23.54 o 
   1  -9   5       14.60       30.06     23.33 o 
   2  -9   5        0.21        7.25     28.01 o 
   3  -9   5       11.10       15.03     24.98 o 
   4  -9   5       96.16      137.49     34.47 o 
   5  -9   5       40.68       72.50     36.38 o 
   6  -9   5        2.32        3.43     23.53 o 
  -6  -8   5       95.45       66.70     35.19 o 
  -5  -8   5       14.41       20.10     28.73 o 
  -4  -8   5      107.91      159.37     39.48 o 
  -3  -8   5       19.45       31.70     26.63 o 
  -2  -8   5       33.24       46.33     26.63 o 
  -1  -8   5      273.83      263.61     26.81 o 
   0  -8   5       40.67       53.16     19.74 o 
   1  -8   5       18.99        6.36     17.85 o 
   2  -8   5       62.09       92.80     28.47 o 
   3  -8   5       54.52       51.60     27.61 o 
   4  -8   5       65.53       59.38     27.75 o 
   5  -8   5       17.83       17.00     21.02 o 
   6  -8   5        0.52       41.72     26.56 o 
   7  -8   5        1.72       32.75     30.64 o 
  -7  -7   5        8.00       21.48     25.24 o 
  -6  -7   5        0.66       26.36     34.20 o 
  -5  -7   5      165.44      236.30     37.04 o 
  -4  -7   5       27.67       64.85     26.03 o 
  -3  -7   5        3.41       13.25     24.78 o 
  -2  -7   5       84.04       96.49     27.29 o 
  -1  -7   5        0.58        0.00     21.03 o 
   0  -7   5      131.60       93.21     43.50 o 
   1  -7   5       26.43       12.97     20.41 o 
   2  -7   5       17.20       40.73     24.85 o 
   3  -7   5        0.00       12.98     24.78 o 
   4  -7   5       99.31      120.42     33.15 o 
   5  -7   5       26.76        8.83     32.36 o 
   6  -7   5        7.31       11.93     28.54 o 
   7  -7   5        9.89        0.00     24.71 o 
   8  -7   5       21.69       29.99     27.15 o 
  -8  -6   5        1.19        9.36     29.72 o 
  -7  -6   5        9.90        7.58     26.10 o 
  -6  -6   5        8.58        0.00     23.79 o 
  -5  -6   5        6.80        4.22     27.94 o 
  -4  -6   5      580.07      620.06     45.90 o 
  -3  -6   5        0.00        2.57     33.15 o 
  -2  -6   5       55.99       42.84     27.15 o 
  -1  -6   5      457.93      527.49     37.95 o 
   0  -6   5      189.74      262.76     27.52 o 
   1  -6   5       22.52        8.95     39.91 o 
   2  -6   5      374.50      403.45     34.55 o 
   3  -6   5       38.10       28.93     28.01 o 
   4  -6   5        1.71        3.36     29.92 o 
   5  -6   5       81.57       55.96     30.25 o 
   6  -6   5        9.96       68.01     25.24 o 
   7  -6   5       35.53       52.86     23.00 o 
   8  -6   5        4.84       21.29     31.77 o 
   9  -6   5       10.17       31.17     31.37 o 
  -8  -5   5        1.10        0.00     24.19 o 
  -7  -5   5        1.65        0.00     26.16 o 
  -6  -5   5       14.85       38.16     32.75 o 
  -5  -5   5       45.35       70.19     24.98 o 
  -4  -5   5       15.88       21.09     24.52 o 
  -3  -5   5        1.62        0.00     30.58 o 
  -2  -5   5      117.77      115.94     26.23 o 
  -1  -5   5       12.46        1.34     15.68 o 
   0  -5   5       24.73       14.31     15.39 o 
   1  -5   5       87.17       85.07     17.83 o 
   2  -5   5        6.33       39.28     18.32 o 
   3  -5   5        6.36       14.37     19.64 o 
   4  -5   5       62.65       71.97     23.00 o 
   5  -5   5       20.99       38.09     24.25 o 
   6  -5   5      244.26      250.76     34.34 o 
   7  -5   5       94.81       98.27     26.23 o 
   8  -5   5       11.66       64.65     25.50 o 
   9  -5   5        6.82       10.68     20.96 o 
  -9  -4   5        1.67       15.68     25.70 o 
  -8  -4   5        0.04        0.00     18.06 o 
  -7  -4   5        0.98        0.00     21.75 o 
  -6  -4   5        0.20        0.00     25.77 o 
  -5  -4   5       10.64       14.43     22.21 o 
  -4  -4   5       16.08       40.99     25.31 o 
  -3  -4   5       12.61       32.03     20.56 o 
  -2  -4   5      886.09     1045.44     42.23 o 
  -1  -4   5       12.99        0.00     13.11 o 
   0  -4   5      152.76      125.38     15.78 o 
   1  -4   5      803.97      883.73     31.76 o 
   2  -4   5     1086.90     1436.26     58.22 o 
   3  -4   5      143.87      135.33     22.81 o 
   4  -4   5      104.10       82.19     22.01 o 
   5  -4   5       25.95       65.44     25.51 o 
   6  -4   5        0.00        0.13     22.93 o 
   7  -4   5      213.85      209.22     38.03 o 
   8  -4   5       26.69       39.41     34.01 o 
   9  -4   5        7.10        0.99     22.28 o 
  10  -4   5        7.24        0.00     19.38 o 
  -9  -3   5        2.97        0.00     16.01 o 
  -8  -3   5        2.25       17.93     29.99 o 
  -7  -3   5       21.95        0.00     27.15 o 
  -6  -3   5       13.50       21.35     24.58 o 
  -5  -3   5        2.09        0.00     24.98 o 
  -4  -3   5        0.33        1.85     19.77 o 
  -3  -3   5       49.08       56.02     18.59 o 
  -2  -3   5       76.44       40.60     21.49 o 
  -1  -3   5      136.71      171.77     44.50 o 
   0  -3   5      539.76      601.14     25.00 o 
   1  -3   5      416.90      496.58     21.60 o 
   2  -3   5     1013.28     1297.22     56.05 o 
   3  -3   5        5.66        0.00     35.26 o 
   4  -3   5      712.45      809.53     38.92 o 
   5  -3   5      305.83      383.11     35.07 o 
   6  -3   5       44.83       68.87     27.09 o 
   7  -3   5      145.04      145.87     29.33 o 
   8  -3   5      125.66      110.99     32.89 o 
   9  -3   5        6.53        0.00     27.61 o 
  10  -3   5       13.38        0.00     17.13 o 
  -9  -2   5        3.64        0.00     24.45 o 
  -8  -2   5        1.08       15.82     29.13 o 
  -7  -2   5        1.41        0.00     19.51 o 
  -6  -2   5        3.81        0.00     20.83 o 
  -5  -2   5      261.85      257.04     30.85 o 
  -4  -2   5      211.28      183.26     28.74 o 
  -3  -2   5       83.58       99.26     20.76 o 
  -2  -2   5       16.87       29.92     17.27 o 
  -1  -2   5     1569.40     2106.13     53.20 o 
   0  -2   5       19.52        8.85     11.95 o 
   1  -2   5     2049.30     2520.42     87.80 o 
   2  -2   5      665.20      701.08     37.94 o 
   3  -2   5      157.03      178.84     21.29 o 
   4  -2   5       25.80       58.85     20.10 o 
   5  -2   5      102.37      129.32     26.23 o 
   6  -2   5      333.22      325.50     34.42 o 
   7  -2   5       46.77       28.67     29.13 o 
   8  -2   5        1.47        3.49     23.46 o 
   9  -2   5       53.09       23.46     41.72 o 
  10  -2   5        2.26        0.00     20.03 o 
  -9  -1   5        9.64        0.00     30.25 o 
  -8  -1   5        2.40       26.16     29.46 o 
  -7  -1   5      116.60       90.56     35.06 o 
  -6  -1   5      361.57      354.64     37.25 o 
  -5  -1   5      198.93      202.04     26.96 o 
  -4  -1   5      556.47      584.77     35.42 o 
  -3  -1   5      140.72      149.57     27.69 o 
  -2  -1   5      762.88      690.29     32.60 o 
  -1  -1   5     1299.12     1256.86     60.87 o 
   0  -1   5        1.43        0.00     10.81 o 
   2  -1   5     3506.95     4043.71    162.18 o 
   3  -1   5       26.63        5.01     17.79 o 
   4  -1   5      785.88     1083.69     51.87 o 
   5  -1   5       47.44       39.87     17.86 o 
   6  -1   5        4.51       25.04     19.24 o 
   7  -1   5       42.50        0.00     37.30 o 
   8  -1   5       35.76       50.62     25.37 o 
   9  -1   5      225.33      240.99     35.86 o 
  10  -1   5       15.63        0.00     21.16 o 
  -9   0   5       62.33       85.09     33.35 o 
  -8   0   5       23.51       38.62     25.18 o 
  -7   0   5       19.96       14.43     27.48 o 
  -6   0   5      135.77      168.41     28.67 o 
  -5   0   5      559.90      549.90     36.08 o 
  -4   0   5       88.80       94.98     22.15 o 
  -3   0   5       66.79       64.53     19.84 o 
  -2   0   5       27.86       10.41     17.40 o 
   1   0   5       25.08        0.00     10.91 o 
   2   0   5      797.60      606.08     28.52 o 
   3   0   5     1808.26     1668.49     81.69 o 
   4   0   5      582.72      643.35     36.35 o 
   5   0   5     1097.94     1242.22     46.67 o 
   6   0   5       31.33        0.00     20.10 o 
   7   0   5      564.38      618.57     42.21 o 
   8   0   5       18.87       30.78     26.49 o 
   9   0   5       93.23      104.14     28.47 o 
  10   0   5        1.37        7.58     23.33 o 
  -9   1   5      123.16      164.71     36.45 o 
  -8   1   5        7.73        0.00     25.64 o 
  -7   1   5       21.39       28.40     22.80 o 
  -6   1   5        0.14        1.65     20.43 o 
  -5   1   5      130.47      145.21     26.23 o 
  -4   1   5     1822.65     1868.19     70.38 o 
  -3   1   5      153.72      187.68     28.94 o 
  -2   1   5       43.48       12.00     15.55 o 
  -1   1   5     1387.04     1406.73     47.11 o 
   2   1   5      695.26      663.59     28.91 o 
   3   1   5     2319.32     2466.09     91.85 o 
   4   1   5        7.95       17.40     16.67 o 
   5   1   5      313.95      299.34     26.77 o 
   6   1   5        7.09       10.41     18.78 o 
   7   1   5       16.03        0.00     26.82 o 
   8   1   5       25.34       47.25     37.57 o 
   9   1   5        6.85        0.00     25.44 o 
  10   1   5        0.25        0.00     18.45 o 
  11   1   5        3.23       12.32     24.65 o 
  -9   2   5        0.00        2.97     22.87 o 
  -8   2   5        0.57        6.52     23.66 o 
  -7   2   5       56.86       77.64     25.11 o 
  -6   2   5        6.60       37.04     23.86 o 
  -5   2   5      140.18      134.60     27.49 o 
  -4   2   5       14.71       25.31     17.93 o 
  -3   2   5     2279.41     2553.44    113.73 o 
  -2   2   5     1996.73     1987.23     85.03 o 
  -1   2   5      901.04      871.85     34.64 o 
   0   2   5      725.39      555.63     23.11 o 
   2   2   5      886.70      842.42     49.66 o 
   3   2   5     2280.00     2556.38     98.52 o 
   4   2   5      301.20      365.95     27.10 o 
   5   2   5      166.82      150.36     23.34 o 
   6   2   5        4.52       57.07     21.81 o 
   7   2   5      125.09      155.49     28.41 o 
   8   2   5       17.61       10.68     32.23 o 
   9   2   5       57.80       60.70     26.30 o 
  10   2   5      109.36      114.02     30.78 o 
  -9   3   5        1.02       27.81     32.82 o 
  -8   3   5       62.79       54.31     28.93 o 
  -7   3   5       77.00       14.24     26.69 o 
  -6   3   5       30.28       57.40     24.32 o 
  -5   3   5      125.44      166.76     27.49 o 
  -4   3   5      206.77      212.27     25.31 o 
  -3   3   5      246.76      323.91     26.04 o 
  -2   3   5       22.22       18.65     19.64 o 
  -1   3   5     4892.59     4703.54    125.66 o 
   0   3   5     5815.62     6228.28    168.41 o 
   1   3   5      216.05      173.09     23.61 o 
   2   3   5     2988.93     3026.84    111.83 o 
   3   3   5     1272.80     1211.93     54.30 o 
   4   3   5      237.52      214.99     23.21 o 
   5   3   5       54.19       40.07     18.98 o 
   6   3   5      567.75      625.21     41.22 o 
   7   3   5        2.00        8.30     30.32 o 
   8   3   5       19.31       11.07     28.40 o 
   9   3   5      140.31       67.23     38.36 o 
  10   3   5        1.40        2.17     25.24 o 
  -9   4   5        0.37        0.00     20.43 o 
  -8   4   5        0.05       40.20     24.38 o 
  -7   4   5        2.56        0.00     25.11 o 
  -6   4   5       21.04       18.98     39.02 o 
  -5   4   5      192.45      227.02     30.39 o 
  -4   4   5      402.43      472.32     37.72 o 
  -3   4   5      219.08      249.53     29.27 o 
  -2   4   5     2631.68     2651.81    110.82 o 
  -1   4   5      417.60      368.90     18.18 o 
   0   4   5      142.52      142.27     13.72 o 
   1   4   5     1502.65     1683.86     58.62 o 
   2   4   5     2295.97     2256.05     84.99 o 
   3   4   5      860.54      913.46     41.65 o 
   4   4   5       51.15       66.44     21.88 o 
   5   4   5      116.82      122.20     29.00 o 
   6   4   5      273.38      273.98     31.05 o 
   7   4   5      211.17      274.68     36.52 o 
   8   4   5        1.23       39.01     22.60 o 
   9   4   5       19.95        9.42     28.47 o 
  10   4   5        1.76        3.16     23.26 o 
  -9   5   5        0.34        0.00     16.21 o 
  -8   5   5        0.02        0.00     19.38 o 
  -7   5   5        3.07        0.00     16.61 o 
  -6   5   5      128.50      123.65     32.16 o 
  -5   5   5      207.24      186.29     32.17 o 
  -4   5   5       89.37      114.62     25.97 o 
  -3   5   5        6.51        0.00     20.17 o 
  -2   5   5       45.76       77.97     19.38 o 
  -1   5   5       40.68       34.51     13.54 o 
   0   5   5      472.21      500.74     20.75 o 
   1   5   5        3.68       15.32     13.57 o 
   2   5   5     1062.54     1104.54     47.60 o 
   3   5   5      353.58      350.40     27.17 o 
   4   5   5     3660.54     3892.38    145.28 o 
   5   5   5      296.93      312.70     30.79 o 
   6   5   5       36.05       17.14     21.22 o 
   7   5   5       86.67       60.90     30.78 o 
   8   5   5       41.74       35.59     25.77 o 
   9   5   5        0.60        8.30     24.05 o 
  10   5   5        0.11        5.27     23.46 o 
  -8   6   5        0.01       39.87     29.66 o 
  -7   6   5       56.47       58.26     27.15 o 
  -6   6   5       82.73       62.68     27.55 o 
  -5   6   5      158.46      174.94     30.72 o 
  -4   6   5       18.79       38.49     22.74 o 
  -3   6   5       21.08       22.21     20.50 o 
  -2   6   5        9.27       10.22     17.79 o 
  -1   6   5      510.08      540.54     25.36 o 
   0   6   5     1718.13     1557.03     96.51 o 
   1   6   5        0.04        0.00     15.13 o 
   2   6   5        1.07       21.02     17.60 o 
   3   6   5      732.08      781.82     47.70 o 
   4   6   5       22.25       23.59     21.88 o 
   5   6   5        0.09        0.00     23.99 o 
   6   6   5       58.07       80.08     28.47 o 
   7   6   5        0.09       31.11     21.15 o 
   8   6   5       71.96       63.67     27.09 o 
   9   6   5       16.73        0.00     18.45 o 
  10   6   5        3.14       19.44     23.07 o 
  -8   7   5       43.68       66.37     36.84 o 
  -7   7   5       85.78       56.61     34.01 o 
  -6   7   5       34.37       14.37     35.06 o 
  -5   7   5       39.04       29.53     23.92 o 
  -4   7   5       34.52        8.17     29.59 o 
  -3   7   5      444.86      443.43     40.75 o 
  -2   7   5        2.05       28.93     22.47 o 
  -1   7   5       91.17       94.60     24.22 o 
   0   7   5       70.06       79.61     21.03 o 
   1   7   5       30.59       38.19     15.43 o 
   2   7   5       86.51      109.35     24.78 o 
   3   7   5       95.57       92.21     24.98 o 
   4   7   5      442.68      411.25     40.29 o 
   5   7   5       13.61        0.00     25.44 o 
   6   7   5       73.01       23.59     28.67 o 
   7   7   5       11.55        0.00     23.33 o 
   8   7   5        1.33        8.57     25.37 o 
   9   7   5        9.50        0.00     26.62 o 
  -7   8   5       26.32       28.80     24.32 o 
  -6   8   5       55.58       29.59     28.74 o 
  -5   8   5       21.32        0.33     27.75 o 
  -4   8   5       43.30       25.37     25.90 o 
  -3   8   5       29.86       13.44     28.14 o 
  -2   8   5       18.18        0.00     32.82 o 
  -1   8   5       19.27       19.70     17.09 o 
   0   8   5        3.43       37.24     19.44 o 
   1   8   5      265.59      260.21     22.12 o 
   2   8   5        2.96       42.57     23.99 o 
   3   8   5       74.43      104.00     28.47 o 
   4   8   5      147.51      102.30     26.30 o 
   5   8   5      479.71      484.43     45.69 o 
   6   8   5       59.85       38.42     27.55 o 
   7   8   5       21.20       11.20     24.05 o 
   8   8   5        2.23       41.19     30.25 o 
   9   8   5       43.46       95.36     33.55 o 
  -7   9   5        9.48        0.00     23.59 o 
  -6   9   5        1.14        0.00     21.95 o 
  -5   9   5       77.66      105.25     27.81 o 
  -4   9   5      104.82      100.78     28.14 o 
  -3   9   5       58.16       19.90     33.15 o 
  -2   9   5       93.45      139.86     29.26 o 
  -1   9   5      195.03      173.78     22.52 o 
   0   9   5       82.51       41.17     23.15 o 
   1   9   5        0.06        0.00     21.09 o 
   2   9   5       67.03       31.31     35.85 o 
   3   9   5      126.53       95.04     48.38 o 
   4   9   5       95.07      152.18     33.15 o 
   5   9   5       68.66       58.26     30.52 o 
   6   9   5       75.96       49.50     27.62 o 
   7   9   5       17.02        0.00     23.53 o 
   8   9   5        5.18       14.96     25.70 o 
  -6  10   5        0.02        3.36     21.02 o 
  -5  10   5        3.13        1.52     22.34 o 
  -4  10   5        2.35       35.39     24.91 o 
  -3  10   5       11.38        0.00     24.19 o 
  -2  10   5       93.01      127.20     28.21 o 
  -1  10   5        2.69       22.44     25.64 o 
   0  10   5        6.89        0.00     13.97 o 
   1  10   5        1.12       15.54     18.89 o 
   2  10   5        9.35        0.00     26.82 o 
   3  10   5        2.27        0.00     22.01 o 
   4  10   5       12.02       23.59     24.78 o 
   5  10   5       18.33        3.36     30.32 o 
   6  10   5        0.01       13.18     26.56 o 
   7  10   5        0.11        0.00     20.89 o 
  -5  11   5       16.20        0.00     21.88 o 
  -4  11   5        0.14        0.00     24.32 o 
  -3  11   5       25.87        4.15     29.72 o 
  -2  11   5       10.45        0.00     22.80 o 
  -1  11   5       11.74        8.24     18.40 o 
   0  11   5        0.86        0.00     17.43 o 
   1  11   5       22.09       12.54     29.92 o 
   2  11   5      101.63       41.92     34.07 o 
   3  11   5        2.81        0.00     26.56 o 
   4  11   5        3.43       24.38     24.65 o 
   5  11   5        3.81        8.77     25.31 o 
   6  11   5        1.37        0.00     20.30 o 
  -3  12   5        2.82        0.00     27.42 o 
  -2  12   5       48.83       19.71     34.86 o 
  -1  12   5       26.10       25.96     38.62 o 
   0  12   5        5.15       25.00     20.27 o 
   1  12   5       64.50       36.54     24.26 o 
   2  12   5       68.25       83.31     51.14 o 
   3  12   5       18.87       22.67     29.13 o 
   4  12   5        1.64       16.41     25.17 o 
   5  12   5        0.50        0.00     20.50 o 
  -1  13   5        0.34        7.41     17.32 o 
   0  13   5       26.08       20.83     22.28 o 
   1  13   5       44.92       10.03     21.95 o 
   2  13   5        0.78        0.00     22.93 o 
   0 -11   6        1.43        3.25     18.19 o 
   1 -11   6        0.24        0.00     17.69 o 
  -3 -10   6        0.65       31.63     29.13 o 
  -2 -10   6        4.99       14.56     28.87 o 
  -1 -10   6        3.35        2.18     16.60 o 
   0 -10   6        0.80        0.00     15.47 o 
   1 -10   6        2.90        0.00     26.76 o 
   2 -10   6       11.59        0.00     26.36 o 
   3 -10   6       17.21        0.00     31.50 o 
   4 -10   6       21.96        0.00     22.34 o 
  -5  -9   6      124.05      132.15     34.08 o 
  -4  -9   6        6.71        3.95     31.50 o 
  -3  -9   6       23.49       28.01     31.17 o 
  -2  -9   6        0.01        0.00     21.48 o 
  -1  -9   6       22.20       46.34     21.60 o 
   0  -9   6        6.98        1.92     16.94 o 
   1  -9   6        1.44        0.00     16.42 o 
   2  -9   6        5.60       26.56     29.39 o 
   3  -9   6       87.34      128.45     33.61 o 
   4  -9   6       22.22       21.35     31.50 o 
   5  -9   6       21.42       37.96     27.88 o 
   6  -9   6        6.53        0.00     23.26 o 
  -6  -8   6       10.98       18.32     27.28 o 
  -5  -8   6        0.37       11.80     32.69 o 
  -4  -8   6       51.31       46.73     31.04 o 
  -3  -8   6        8.27       12.65     24.91 o 
  -2  -8   6        6.11        8.37     22.54 o 
  -1  -8   6       33.99       31.54     25.40 o 
   0  -8   6        9.16       20.68     21.39 o 
   1  -8   6       34.40       24.07     21.73 o 
   2  -8   6        2.92       13.58     25.50 o 
   3  -8   6        0.01        0.00     20.76 o 
   4  -8   6       29.26       19.84     32.23 o 
   5  -8   6       19.23       40.00     29.13 o 
   6  -8   6        0.01        6.19     23.26 o 
   7  -8   6        4.99       16.15     25.70 o 
  -7  -7   6        0.11        0.00     26.43 o 
  -6  -7   6       10.64       30.32     30.51 o 
  -5  -7   6        0.02        0.00     25.83 o 
  -4  -7   6       29.27       23.13     32.62 o 
  -3  -7   6      343.66      403.86     45.36 o 
  -2  -7   6      164.19      153.25     32.43 o 
  -1  -7   6       29.48       30.57     16.97 o 
   0  -7   6        3.01        9.94     22.78 o 
   1  -7   6       72.14       48.08     18.60 o 
   2  -7   6       60.15      117.91     31.11 o 
   3  -7   6        1.25        0.00     22.60 o 
   4  -7   6       89.50      122.46     31.77 o 
   5  -7   6      114.05       93.59     32.82 o 
   6  -7   6        3.77       13.84     27.35 o 
   7  -7   6        4.24        0.00     24.98 o 
   8  -7   6       19.67       16.08     27.81 o 
  -7  -6   6        0.66       13.31     21.75 o 
  -6  -6   6        8.23        0.00     22.87 o 
  -5  -6   6        1.36       20.50     25.77 o 
  -4  -6   6        0.08        0.00     25.04 o 
  -3  -6   6      230.10      194.33     32.04 o 
  -2  -6   6      176.23      109.49     34.41 o 
  -1  -6   6       30.02       29.65     17.08 o 
   0  -6   6        1.74       20.54     20.05 o 
   1  -6   6       64.17       69.00     19.49 o 
   2  -6   6        8.35        0.00     33.08 o 
   3  -6   6        0.01       35.39     29.19 o 
   4  -6   6       15.36       11.53     38.36 o 
   5  -6   6       70.57       68.61     29.13 o 
   6  -6   6       47.60       41.39     31.24 o 
   7  -6   6       46.14        0.00     31.90 o 
   8  -6   6       12.10       32.82     31.04 o 
  -8  -5   6        1.93       28.27     22.87 o 
  -7  -5   6        2.10       48.04     27.09 o 
  -6  -5   6       14.78        4.88     23.86 o 
  -5  -5   6      169.10      168.41     32.76 o 
  -4  -5   6      241.59      290.71     37.84 o 
  -3  -5   6        0.36        0.00     29.46 o 
  -2  -5   6       12.56        0.00     30.32 o 
  -1  -5   6        8.69        8.14     15.83 o 
   0  -5   6        7.53       10.39     16.71 o 
   1  -5   6      396.54      448.68     33.23 o 
   2  -5   6      284.66      428.79     35.67 o 
   3  -5   6      307.42      309.93     31.84 o 
   4  -5   6       37.05       47.06     26.16 o 
   5  -5   6       10.96       39.67     24.38 o 
   6  -5   6       23.97        0.46     34.40 o 
   7  -5   6       17.13       16.74     21.55 o 
   8  -5   6       27.31        0.00     28.08 o 
   9  -5   6       19.00       35.65     27.68 o 
  -8  -4   6        0.09        0.00     20.89 o 
  -7  -4   6       39.18       48.04     38.29 o 
  -6  -4   6       24.73       33.61     37.76 o 
  -5  -4   6       45.36       13.64     25.57 o 
  -4  -4   6      118.05      127.67     36.84 o 
  -3  -4   6        0.08       29.79     20.96 o 
  -2  -4   6      124.43      151.87     30.58 o 
  -1  -4   6        1.67        8.01     22.97 o 
   0  -4   6        0.07        0.00     18.88 o 
   1  -4   6       70.56       41.25     27.95 o 
   2  -4   6     1126.52     1438.08     67.46 o 
   3  -4   6      937.91     1336.04     73.84 o 
   4  -4   6      173.39      154.91     33.95 o 
   5  -4   6      115.65      134.72     25.38 o 
   6  -4   6        4.53       42.71     26.62 o 
   7  -4   6       18.62       41.59     24.25 o 
   8  -4   6      105.19       81.53     49.63 o 
   9  -4   6        7.97       17.13     19.64 o 
  -9  -3   6        0.46       21.02     26.23 o 
  -8  -3   6       20.82       45.21     24.32 o 
  -7  -3   6       50.32       44.42     33.28 o 
  -6  -3   6        7.49       33.28     39.61 o 
  -5  -3   6       27.86       32.23     22.01 o 
  -4  -3   6        2.33        0.00     28.34 o 
  -3  -3   6       15.91        0.00     24.32 o 
  -2  -3   6      230.21      159.54     30.19 o 
  -1  -3   6        0.42        5.44     24.32 o 
   0  -3   6       13.56        0.00     12.86 o 
   1  -3   6      182.61      137.01     23.86 o 
   2  -3   6      252.78      287.65     27.29 o 
   3  -3   6      372.02      506.22     32.05 o 
   4  -3   6       25.56       38.22     25.70 o 
   5  -3   6      139.72      166.70     25.84 o 
   6  -3   6      142.70      123.92     35.66 o 
   7  -3   6      149.91      128.40     28.74 o 
   8  -3   6      108.04      120.81     30.58 o 
   9  -3   6        0.06        0.00     23.33 o 
  10  -3   6        2.63        0.00     19.84 o 
  -9  -2   6       18.34        8.96     24.85 o 
  -8  -2   6        0.00        0.00     23.33 o 
  -7  -2   6        0.15       10.15     24.98 o 
  -6  -2   6       12.59        1.52     27.61 o 
  -5  -2   6       11.23        0.00     19.05 o 
  -4  -2   6        9.63        6.33     20.30 o 
  -3  -2   6       71.91       55.10     25.77 o 
  -2  -2   6        6.83       28.67     16.54 o 
  -1  -2   6      369.87      343.18     63.93 o 
   0  -2   6        4.37        9.59     16.28 o 
   1  -2   6     3695.66     5216.92    197.27 o 
   2  -2   6       51.04        0.00     18.72 o 
   3  -2   6     1987.50     2199.47    103.41 o 
   4  -2   6      876.91     1038.66     42.50 o 
   5  -2   6        3.21       52.00     23.40 o 
   6  -2   6        3.18        0.00     19.11 o 
   7  -2   6      106.79      141.05     32.49 o 
   8  -2   6       32.33       25.18     24.71 o 
   9  -2   6       23.53       42.97     23.53 o 
  10  -2   6        3.07        0.00     18.78 o 
  -9  -1   6       21.71       19.57     33.15 o 
  -8  -1   6        0.28        0.00     22.34 o 
  -7  -1   6        3.42        0.00     23.26 o 
  -6  -1   6       71.70       66.96     29.07 o 
  -5  -1   6       85.01       58.00     27.29 o 
  -4  -1   6        0.04        0.00     17.00 o 
  -3  -1   6        0.21       17.27     19.18 o 
  -2  -1   6       41.19        7.78     16.08 o 
   1  -1   6       27.26        0.00     11.04 o 
   2  -1   6     1486.96     1714.82     65.63 o 
   3  -1   6      441.08      417.43     29.09 o 
   4  -1   6       44.55       37.24     31.37 o 
   5  -1   6        6.30        0.00     20.36 o 
   6  -1   6      732.20      782.19     55.80 o 
   7  -1   6        6.80        0.00     22.01 o 
   8  -1   6        2.22        0.00     22.54 o 
   9  -1   6       17.72       10.35     25.04 o 
  10  -1   6       10.17       11.86     27.22 o 
  -9   0   6        0.41        7.97     26.43 o 
  -8   0   6       21.06       20.23     31.17 o 
  -7   0   6       18.53       33.28     23.07 o 
  -6   0   6        9.93       33.41     21.35 o 
  -5   0   6        0.33        3.43     19.18 o 
  -4   0   6        7.88       36.18     22.54 o 
  -3   0   6       19.58        0.00     19.44 o 
  -2   0   6      120.30      113.05     22.28 o 
  -1   0   6        8.13        2.40     10.32 o 
   1   0   6     7367.71     7953.98    150.56 o 
   3   0   6      321.49      308.68     26.57 o 
   4   0   6     1403.30     1565.97     51.85 o 
   5   0   6      117.44       71.06     21.88 o 
   6   0   6      192.89      199.73     30.19 o 
   7   0   6        1.46       40.40     25.64 o 
   8   0   6        4.36        0.00     21.55 o 
   9   0   6       15.95        0.00     22.74 o 
  10   0   6       19.01       24.78     23.99 o 
  -9   1   6        8.31       40.86     31.90 o 
  -8   1   6       54.87       70.19     29.20 o 
  -7   1   6       26.95       46.46     29.39 o 
  -6   1   6      106.59      109.87     36.38 o 
  -5   1   6      367.74      413.79     41.08 o 
  -4   1   6      152.08      196.56     29.20 o 
  -3   1   6     3948.16     4956.48    220.78 o 
  -2   1   6      223.90      237.35     23.47 o 
  -1   1   6      717.95      789.00     58.08 o 
   0   1   6     4633.92        0.00   5410.53 o 
   1   1   6       22.18        0.00     10.60 o 
   2   1   6     1221.38     1269.91     46.78 o 
   3   1   6      441.21      499.11     29.75 o 
   4   1   6     3673.45     4175.89    176.24 o 
   5   1   6       16.86       24.98     17.27 o 
   6   1   6       12.03       24.71     21.35 o 
   7   1   6       20.59       12.72     28.08 o 
   8   1   6        3.01        0.00     20.96 o 
   9   1   6        9.66       27.68     29.72 o 
  10   1   6       19.35       18.78     22.87 o 
  -9   2   6       13.33       20.69     31.57 o 
  -8   2   6        1.68        0.07     24.32 o 
  -7   2   6       67.87       66.30     26.82 o 
  -6   2   6       20.50       38.55     28.54 o 
  -5   2   6      286.41      288.62     30.79 o 
  -4   2   6      622.43      717.38     40.24 o 
  -3   2   6        1.37        0.00     15.55 o 
  -2   2   6      161.60      171.40     21.10 o 
  -1   2   6     1317.86     1488.58     82.80 o 
   2   2   6      192.81      156.78     21.03 o 
   3   2   6        7.27       49.89     26.89 o 
   4   2   6      345.99      424.85     28.82 o 
   5   2   6      773.05      944.72     41.70 o 
   6   2   6      151.08      163.54     26.56 o 
   7   2   6       31.01       57.40     24.38 o 
   8   2   6       38.89        6.99     49.03 o 
   9   2   6        1.22        1.52     21.55 o 
  10   2   6       19.24        5.93     26.10 o 
  -9   3   6        9.59        3.89     25.04 o 
  -8   3   6        3.80        0.00     21.02 o 
  -7   3   6        0.42        0.00     24.05 o 
  -6   3   6       48.07       74.21     25.84 o 
  -5   3   6       86.63      119.10     24.25 o 
  -4   3   6        7.40        0.00     24.05 o 
  -3   3   6     2890.29     3446.35    111.80 o 
  -2   3   6        3.83        2.37     14.89 o 
  -1   3   6       42.44       34.93     13.20 o 
   0   3   6      640.64      400.18     38.04 o 
   2   3   6    11012.71    12411.78    521.17 o 
   3   3   6       10.53       19.31     16.28 o 
   4   3   6       73.73      108.55     21.49 o 
   5   3   6      150.09      146.34     23.66 o 
   6   3   6      144.20      174.15     26.04 o 
   7   3   6        1.95       12.13     23.86 o 
   8   3   6        4.05        0.00     18.06 o 
   9   3   6        1.67        0.00     18.26 o 
  10   3   6       27.82       19.97     27.75 o 
  -9   4   6        5.42        0.00     20.30 o 
  -8   4   6        4.42        0.00     18.52 o 
  -7   4   6       49.96       91.87     29.39 o 
  -6   4   6       69.19       44.49     25.77 o 
  -5   4   6       63.79      111.12     24.32 o 
  -4   4   6       30.26       23.92     26.49 o 
  -3   4   6      859.87      984.16     42.56 o 
  -2   4   6      440.38      399.52     29.22 o 
  -1   4   6      144.31      125.24     16.25 o 
   0   4   6      106.49      128.13     15.32 o 
   1   4   6      658.48      713.32     38.47 o 
   2   4   6      275.62      279.37     24.33 o 
   3   4   6      885.86      936.20     37.49 o 
   4   4   6      775.75      779.61     38.80 o 
   5   4   6      119.99      159.97     30.19 o 
   6   4   6       65.00       72.70     21.09 o 
   7   4   6      186.63      118.25     30.32 o 
   8   4   6       96.94       60.64     34.27 o 
   9   4   6       10.11       15.03     25.11 o 
  10   4   6        7.95       23.46     20.50 o 
  -9   5   6        0.19        0.00     23.26 o 
  -8   5   6       19.78       44.02     24.52 o 
  -7   5   6       73.84       77.97     37.90 o 
  -6   5   6        7.78       23.07     25.57 o 
  -5   5   6        1.85       20.56     28.73 o 
  -4   5   6        1.54        7.97     21.15 o 
  -3   5   6      180.17      220.10     27.36 o 
  -2   5   6      681.81      772.36     42.75 o 
  -1   5   6     1214.01     1392.52     32.51 o 
   0   5   6       68.09       44.13     14.42 o 
   1   5   6        9.92        0.00     13.20 o 
   2   5   6      163.92      150.89     22.61 o 
   3   5   6      851.90     1021.36     53.52 o 
   4   5   6       56.77       65.64     26.43 o 
   5   5   6       63.55       45.02     24.32 o 
   6   5   6       92.49      117.45     26.36 o 
   7   5   6      160.85      139.01     30.32 o 
   8   5   6      348.09      320.46     43.18 o 
   9   5   6        1.08        0.00     19.05 o 
  10   5   6        4.62        0.00     23.33 o 
  -8   6   6        8.09       22.93     27.28 o 
  -7   6   6        0.21        4.15     21.68 o 
  -6   6   6      180.00      145.93     30.52 o 
  -5   6   6       32.95       63.86     25.37 o 
  -4   6   6       23.56       32.56     23.79 o 
  -3   6   6      185.27      201.12     29.07 o 
  -2   6   6       14.22       18.19     17.73 o 
  -1   6   6       19.43        6.09     15.82 o 
   0   6   6       66.72       91.33     16.45 o 
   1   6   6      526.85      486.68     24.77 o 
   2   6   6      175.30      194.59     23.01 o 
   3   6   6     1345.57     1432.41     75.20 o 
   4   6   6       86.76       69.01     25.90 o 
   5   6   6       19.62       20.10     30.65 o 
   6   6   6       96.77       81.53     34.40 o 
   7   6   6      143.62      111.26     33.35 o 
   8   6   6      131.63       47.65     38.95 o 
   9   6   6       61.68        0.00     27.88 o 
  10   6   6       15.49        0.00     27.94 o 
  -8   7   6       25.43        0.46     27.61 o 
  -7   7   6       27.45       25.90     28.73 o 
  -6   7   6        7.31       47.05     25.77 o 
  -5   7   6       32.11       33.48     26.76 o 
  -4   7   6       22.58        0.00     26.43 o 
  -3   7   6       88.99       83.05     26.43 o 
  -2   7   6       81.80      113.30     26.17 o 
  -1   7   6      903.25      865.28     69.74 o 
   0   7   6        0.20       14.19     16.41 o 
   1   7   6        2.08        0.00     13.79 o 
   2   7   6      766.29      809.90     42.02 o 
   3   7   6      311.10      373.68     34.02 o 
   4   7   6       30.39       47.45     26.63 o 
   5   7   6       94.95       54.57     27.29 o 
   6   7   6        7.84       40.99     24.32 o 
   7   7   6        8.35       28.40     22.67 o 
   8   7   6        0.14        0.00     29.85 o 
   9   7   6        3.81       21.68     24.71 o 
  -7   8   6       45.90        0.00     24.12 o 
  -6   8   6       20.10       30.91     30.71 o 
  -5   8   6       68.80       96.16     28.87 o 
  -4   8   6        7.20        0.00     26.30 o 
  -3   8   6        0.01        1.78     27.02 o 
  -2   8   6      475.59      461.50     42.00 o 
  -1   8   6       27.38        0.00     19.39 o 
   0   8   6        5.63        0.00     16.82 o 
   1   8   6        2.27       20.79     19.20 o 
   2   8   6        2.08        0.00     30.12 o 
   3   8   6        7.67       28.60     21.42 o 
   4   8   6        0.13        0.00     26.10 o 
   5   8   6        0.03        0.00     25.90 o 
   6   8   6        4.69       10.81     22.28 o 
   7   8   6        2.93        0.00     22.41 o 
   8   8   6        8.62        0.00     21.22 o 
   9   8   6       55.84       75.33     33.35 o 
  -7   9   6        2.88        0.07     26.30 o 
  -6   9   6       21.56       37.17     28.08 o 
  -5   9   6        0.00        3.36     26.36 o 
  -4   9   6       99.00       90.43     27.48 o 
  -3   9   6        0.52        0.00     26.82 o 
  -2   9   6       66.91       51.74     32.82 o 
  -1   9   6      100.98       70.54     22.83 o 
   0   9   6       27.36       31.49     17.84 o 
   1   9   6       12.77        0.00     17.97 o 
   2   9   6       16.29        0.00     21.68 o 
   3   9   6       36.60       61.82     25.57 o 
   4   9   6        0.54       35.32     29.79 o 
   5   9   6        0.66        0.00     22.93 o 
   6   9   6        1.64        0.79     19.64 o 
   7   9   6        2.86        0.00     23.79 o 
   8   9   6        0.60       12.46     27.61 o 
  -6  10   6        1.97       19.05     22.87 o 
  -5  10   6       41.10       21.09     30.25 o 
  -4  10   6        6.46        0.00     23.00 o 
  -3  10   6      101.45       21.82     33.42 o 
  -2  10   6       31.73       43.23     37.04 o 
  -1  10   6        4.13        7.23     17.52 o 
   0  10   6        0.70        7.92     19.80 o 
   1  10   6       24.61       32.57     19.01 o 
   2  10   6        3.04       15.88     20.69 o 
   3  10   6        0.07        0.00     24.19 o 
   4  10   6        6.69        6.33     30.18 o 
   5  10   6        7.70       34.60     26.10 o 
   6  10   6        0.03        4.94     23.73 o 
   7  10   6        2.67       34.40     25.31 o 
  -5  11   6        0.07        3.36     25.17 o 
  -4  11   6        4.65        0.00     22.67 o 
  -3  11   6        0.34        0.00     24.91 o 
  -2  11   6       35.20        0.00     26.36 o 
  -1  11   6        1.13        0.00     15.99 o 
   0  11   6      265.04      276.29     38.93 o 
   1  11   6      253.31      300.20     27.93 o 
   2  11   6       31.81       27.94     33.48 o 
   3  11   6       59.44       42.77     44.49 o 
   4  11   6       24.08       41.92     31.90 o 
   5  11   6        1.62        5.40     24.52 o 
   6  11   6       15.40        7.32     23.40 o 
  -3  12   6        2.24       17.53     29.66 o 
  -2  12   6       28.16       15.36     24.85 o 
  -1  12   6       13.15       23.59     20.48 o 
   0  12   6       14.71       12.83     18.49 o 
   1  12   6        2.15        3.09     19.57 o 
   2  12   6       21.52        0.00     25.83 o 
   3  12   6        9.27       56.94     32.23 o 
   4  12   6        9.96       28.60     26.16 o 
   5  12   6        2.83       43.17     32.09 o 
   0  13   6        0.06        1.72     18.61 o 
   1  13   6       29.63       24.04     24.81 o 
   2  13   6        0.15        0.00     26.30 o 
  -2 -10   7        1.07        0.00     26.82 o 
  -1 -10   7        6.32       14.82     18.17 o 
   0 -10   7        8.82       11.84     19.11 o 
   1 -10   7        2.29        9.43     19.54 o 
   2 -10   7       15.10       24.32     24.71 o 
   3 -10   7        0.98        0.00     18.65 o 
   4 -10   7        4.49        0.13     29.20 o 
  -4  -9   7       14.48        8.11     32.95 o 
  -3  -9   7        0.00       16.08     24.58 o 
  -2  -9   7        4.57        0.00     20.23 o 
  -1  -9   7       44.39       14.38     27.35 o 
   0  -9   7        4.73       34.26     21.22 o 
   1  -9   7        1.59       10.19     17.31 o 
   2  -9   7        1.63        0.00     25.04 o 
   3  -9   7       13.82        2.70     30.58 o 
   4  -9   7        9.31       19.24     23.86 o 
   5  -9   7        0.03        8.30     23.92 o 
  -5  -8   7       30.16        0.00     29.92 o 
  -4  -8   7       23.07       21.68     30.12 o 
  -3  -8   7        1.50       16.94     33.41 o 
  -2  -8   7       43.78       71.90     34.86 o 
  -1  -8   7        9.94        9.12     20.10 o 
   0  -8   7        0.43       35.88     18.47 o 
   1  -8   7       48.05       21.09     24.23 o 
   2  -8   7        9.14        8.24     29.00 o 
   3  -8   7       41.39        0.00     27.15 o 
   4  -8   7        6.49       19.18     31.30 o 
   5  -8   7        6.47        4.28     29.99 o 
   6  -8   7        3.34       43.96     24.78 o 
   7  -8   7        3.10       13.77     24.65 o 
  -6  -7   7        0.98        0.20     24.25 o 
  -5  -7   7        8.93       13.71     28.93 o 
  -4  -7   7        0.65        0.00     22.41 o 
  -3  -7   7       15.92        0.00     28.27 o 
  -2  -7   7       26.68        4.75     26.69 o 
  -1  -7   7       21.34       25.17     30.32 o 
   0  -7   7       53.66       30.95     30.94 o 
   1  -7   7      227.01      328.85     27.86 o 
   2  -7   7       17.16        0.00     28.27 o 
   3  -7   7        3.69        0.00     24.12 o 
   4  -7   7        1.56        0.00     25.50 o 
   5  -7   7       78.40       94.71     33.15 o 
   6  -7   7        4.93       15.29     26.03 o 
   7  -7   7        1.12        2.97     25.83 o 
   8  -7   7       44.90       22.87     33.55 o 
  -7  -6   7        0.11        0.00     27.15 o 
  -6  -6   7        1.34       31.90     28.07 o 
  -5  -6   7        2.55       33.61     25.77 o 
  -4  -6   7        2.87        0.00     22.67 o 
  -3  -6   7        0.79       37.17     23.59 o 
  -2  -6   7       46.27       71.57     26.89 o 
  -1  -6   7        6.35        0.00     18.94 o 
   0  -6   7       81.91       75.99     23.73 o 
   1  -6   7       83.23       43.81     27.63 o 
   2  -6   7        2.58       34.86     27.22 o 
   3  -6   7        1.55       24.25     25.97 o 
   4  -6   7        3.39       17.27     21.75 o 
   5  -6   7       24.83       14.10     27.61 o 
   6  -6   7      143.17      173.61     33.22 o 
   7  -6   7        2.10        0.00     26.23 o 
   8  -6   7       10.77       20.83     28.47 o 
  -7  -5   7        0.07        4.88     23.53 o 
  -6  -5   7        3.37        4.81     29.39 o 
  -5  -5   7       21.86        8.24     29.26 o 
  -4  -5   7      192.80      230.71     37.04 o 
  -3  -5   7      104.21       41.59     30.06 o 
  -2  -5   7        2.74        0.00     20.30 o 
  -1  -5   7        0.35        3.69     16.39 o 
   0  -5   7      195.64      204.45     25.64 o 
   1  -5   7      145.46      154.23     23.80 o 
   2  -5   7       22.89        0.00     23.40 o 
   3  -5   7      197.31      193.80     38.36 o 
   4  -5   7       38.26       19.77     24.25 o 
   5  -5   7        3.36        0.00     23.73 o 
   6  -5   7       43.79       32.89     30.05 o 
   7  -5   7        5.97       14.04     26.62 o 
   8  -5   7        0.61        1.78     22.28 o 
   9  -5   7        7.20        3.69     26.23 o 
  -8  -4   7        9.02        0.00     22.41 o 
  -7  -4   7        2.12        0.00     22.47 o 
  -6  -4   7       79.83        0.00     27.15 o 
  -5  -4   7       41.24       43.50     28.67 o 
  -4  -4   7      286.93      350.32     39.62 o 
  -3  -4   7       28.29       14.76     24.58 o 
  -2  -4   7       88.08       71.31     28.21 o 
  -1  -4   7      486.45      607.46     48.87 o 
   0  -4   7       54.70       40.16     16.29 o 
   1  -4   7      106.58       83.20     17.76 o 
   2  -4   7       43.93       34.86     19.64 o 
   3  -4   7       49.48       29.20     21.82 o 
   4  -4   7       27.58       40.40     33.41 o 
   5  -4   7       20.82       10.61     40.53 o 
   6  -4   7        0.08        0.00     22.41 o 
   7  -4   7        2.10       25.77     31.83 o 
   8  -4   7       30.83      107.23     27.81 o 
   9  -4   7        5.32        3.95     23.92 o 
  -8  -3   7        5.68        0.00     23.59 o 
  -7  -3   7      160.04      248.75     50.36 o 
  -6  -3   7       46.78       47.65     27.94 o 
  -5  -3   7        0.48       58.59     23.73 o 
  -4  -3   7        3.45        0.00     26.03 o 
  -3  -3   7        1.18        0.00     22.01 o 
  -2  -3   7      132.64      205.32     31.38 o 
  -1  -3   7       24.61        0.00     25.14 o 
   0  -3   7        7.08        5.34     12.82 o 
   1  -3   7      228.43      254.56     24.89 o 
   2  -3   7      541.51      677.16     38.32 o 
   3  -3   7      310.36      313.31     37.25 o 
   4  -3   7       70.14      124.77     25.77 o 
   5  -3   7       50.75       15.49     35.00 o 
   6  -3   7        3.64        0.00     21.35 o 
   7  -3   7        2.90        0.00     20.69 o 
   8  -3   7       81.02      115.93     31.77 o 
   9  -3   7        0.17        0.00     28.21 o 
  10  -3   7        2.65        0.99     21.35 o 
  -8  -2   7       16.34        0.00     21.68 o 
  -7  -2   7        0.05        2.83     28.21 o 
  -6  -2   7      106.42       72.83     33.48 o 
  -5  -2   7        0.25        2.70     18.58 o 
  -4  -2   7       48.95       86.54     23.79 o 
  -3  -2   7       12.57       16.01     19.84 o 
  -2  -2   7      948.24     1376.23     55.17 o 
  -1  -2   7      143.49       64.53     24.03 o 
   0  -2   7        5.84        3.29     10.85 o 
   1  -2   7        0.06        0.00     15.98 o 
   2  -2   7       76.03       36.84     19.18 o 
   3  -2   7       99.21       53.46     18.92 o 
   4  -2   7        0.16       42.44     20.89 o 
   5  -2   7       52.52       55.89     28.34 o 
   6  -2   7      126.16      138.88     30.19 o 
   7  -2   7       34.82        0.00     34.73 o 
   8  -2   7       11.63       52.33     24.45 o 
   9  -2   7        1.21        0.00     18.39 o 
  10  -2   7       11.81        0.00     25.50 o 
  -9  -1   7        3.20        0.00     21.22 o 
  -8  -1   7        2.19        2.11     20.30 o 
  -7  -1   7       16.64        0.00     28.14 o 
  -6  -1   7       80.49       75.14     42.25 o 
  -5  -1   7      496.53      570.45     41.87 o 
  -4  -1   7       97.59      184.02     29.59 o 
  -3  -1   7       98.70       86.81     26.83 o 
  -2  -1   7       57.26       10.02     18.19 o 
  -1  -1   7      637.42      897.64     40.18 o 
   1  -1   7      402.26      332.19     30.93 o 
   2  -1   7       48.69       12.13     20.37 o 
   3  -1   7        1.50        2.17     16.48 o 
   4  -1   7      389.83      376.39     30.07 o 
   5  -1   7       15.26        2.04     23.07 o 
   6  -1   7      152.86      184.50     29.46 o 
   7  -1   7        1.64        8.63     29.26 o 
   8  -1   7       44.72       54.31     27.28 o 
   9  -1   7        0.49        0.00     21.81 o 
  10  -1   7        0.03       30.18     22.14 o 
  -9   0   7        4.81        0.00     20.43 o 
  -8   0   7       14.88        0.00     18.39 o 
  -7   0   7        2.67        0.00     19.70 o 
  -6   0   7       35.34       10.35     30.45 o 
  -5   0   7       80.01       87.07     27.68 o 
  -4   0   7      340.46      339.88     34.81 o 
  -3   0   7      355.67      474.68     35.28 o 
  -2   0   7        9.60        0.00     14.89 o 
  -1   0   7      183.61      153.18     51.16 o 
   1   0   7        0.13        0.08     10.64 o 
   2   0   7      384.85      257.80     28.49 o 
   3   0   7      141.07       91.69     21.62 o 
   4   0   7       33.94       39.08     19.84 o 
   5   0   7       42.90       58.33     22.67 o 
   6   0   7       27.53       41.92     24.06 o 
   7   0   7       66.32       47.52     24.12 o 
   8   0   7       99.80      110.73     29.20 o 
   9   0   7       45.87       87.59     27.22 o 
  10   0   7        1.40       14.70     20.96 o 
  -9   1   7        1.58        1.38     25.04 o 
  -8   1   7       17.86       18.19     29.39 o 
  -7   1   7       11.80        0.00     22.67 o 
  -6   1   7       17.22       29.72     22.80 o 
  -5   1   7       41.93       25.97     26.96 o 
  -4   1   7        4.34       10.15     18.19 o 
  -3   1   7       49.26      108.75     23.33 o 
  -2   1   7      506.13      645.73     34.69 o 
  -1   1   7      569.03      339.42     83.49 o 
   3   1   7        4.22        0.00     15.95 o 
   4   1   7     2594.32     3181.21    154.04 o 
   5   1   7       48.46       16.48     26.96 o 
   6   1   7        1.97        0.00     18.45 o 
   7   1   7        3.49        0.00     18.98 o 
   8   1   7       20.10        0.00     22.21 o 
   9   1   7       12.39        5.80     25.70 o 
  10   1   7       11.50        0.00     21.88 o 
  -9   2   7        0.10        0.00     18.58 o 
  -8   2   7       12.49        7.38     26.56 o 
  -7   2   7        1.18        1.05     20.50 o 
  -6   2   7       73.93      120.48     26.82 o 
  -5   2   7       95.13       58.33     43.70 o 
  -4   2   7      315.61      352.99     32.31 o 
  -3   2   7      157.04      154.45     25.38 o 
  -2   2   7      113.51       99.00     20.17 o 
  -1   2   7     1893.47     2589.17     75.65 o 
   0   2   7     2468.59     2874.86     56.61 o 
   1   2   7      179.17      103.79     17.56 o 
   2   2   7     3746.14     4802.37    153.37 o 
   3   2   7        0.48       11.01     15.03 o 
   4   2   7       34.60       26.69     19.05 o 
   5   2   7       41.89       16.34     26.76 o 
   6   2   7       91.01       89.04     25.38 o 
   7   2   7        0.13        0.00     23.40 o 
   8   2   7       48.01       67.29     23.00 o 
   9   2   7        2.95       16.15     20.10 o 
  10   2   7        2.91       33.22     26.23 o 
  -9   3   7       17.76        0.00     24.05 o 
  -8   3   7       10.00       53.18     34.60 o 
  -7   3   7        0.02        6.72     23.40 o 
  -6   3   7       46.53       38.69     26.76 o 
  -5   3   7      123.42      152.78     29.53 o 
  -3   3   7      146.44       93.27     30.19 o 
  -2   3   7       35.14       24.91     19.38 o 
  -1   3   7      143.25      104.65     35.04 o 
   0   3   7      656.35      698.69     26.58 o 
   1   3   7      354.22      271.17     19.96 o 
   2   3   7      130.45       91.03     20.90 o 
   3   3   7     1475.56     1679.74     93.74 o 
   4   3   7       50.73       15.95     21.02 o 
   5   3   7       91.47      135.51     24.45 o 
   6   3   7      139.99      177.44     31.97 o 
   7   3   7      240.46      189.52     30.85 o 
   8   3   7       23.05       24.19     24.12 o 
   9   3   7       37.17       53.84     24.91 o 
  10   3   7       25.88       19.84     26.10 o 
  -9   4   7        0.57        0.00     17.79 o 
  -8   4   7       22.37       55.62     23.73 o 
  -7   4   7        0.00        0.00     22.74 o 
  -6   4   7        0.28       17.27     31.37 o 
  -5   4   7        2.05       20.30     23.20 o 
  -4   4   7       69.92      153.17     26.50 o 
  -3   4   7      344.36      371.54     36.40 o 
  -2   4   7       31.09        0.00     21.29 o 
  -1   4   7       34.65       30.83     14.34 o 
   0   4   7       16.09        5.46     11.60 o 
   1   4   7     1578.94     1698.80     53.92 o 
   2   4   7       16.60       14.30     16.08 o 
   3   4   7       16.87       27.22     22.21 o 
   4   4   7        2.46        0.00     17.33 o 
   5   4   7        8.24        0.00     32.29 o 
   6   4   7       93.27       89.11     27.95 o 
   7   4   7      296.48      290.13     34.94 o 
   8   4   7      339.67      328.11     44.70 o 
   9   4   7       40.91       34.07     34.47 o 
  10   4   7       66.54       46.86     51.54 o 
  -8   5   7        7.56        0.00     23.73 o 
  -7   5   7        6.12       10.21     24.65 o 
  -6   5   7       49.07       51.47     44.09 o 
  -5   5   7        3.51       27.09     23.79 o 
  -4   5   7      727.87      797.05     53.69 o 
  -3   5   7      117.55      128.93     23.00 o 
  -2   5   7      134.23      137.56     22.74 o 
  -1   5   7      177.49      123.39     18.07 o 
   1   5   7       74.61       63.51     21.78 o 
   2   5   7      182.43      187.02     23.14 o 
   3   5   7      387.76      459.47     36.07 o 
   4   5   7        0.43       33.28     21.75 o 
   5   5   7       12.73       28.93     31.04 o 
   6   5   7        5.44        0.00     24.05 o 
   7   5   7       54.32       61.29     25.04 o 
   8   5   7       31.37        0.00     36.91 o 
   9   5   7        1.21        0.00     22.28 o 
  10   5   7        0.21        0.00     17.93 o 
  -8   6   7        1.58        0.00     17.20 o 
  -7   6   7        7.35        6.99     25.37 o 
  -6   6   7      115.36      131.42     30.05 o 
  -5   6   7       36.83       22.94     29.72 o 
  -4   6   7        5.42        0.00     27.15 o 
  -3   6   7      207.85      222.48     31.38 o 
  -2   6   7      188.99      156.56     27.55 o 
  -1   6   7        3.79       25.72     26.10 o 
   0   6   7      235.53      249.84     18.97 o 
   1   6   7      133.14      148.45     18.54 o 
   2   6   7       25.54       32.43     17.73 o 
   3   6   7      289.97      324.83     31.51 o 
   4   6   7       47.55       71.71     23.99 o 
   5   6   7        2.84       37.43     24.05 o 
   6   6   7      197.37      205.73     30.19 o 
   7   6   7        3.95       25.11     26.23 o 
   8   6   7      143.89      166.49     32.69 o 
   9   6   7       14.76        0.00     26.56 o 
  -8   7   7        0.15        4.42     25.97 o 
  -7   7   7       27.00        0.00     20.76 o 
  -6   7   7       33.37       45.87     29.79 o 
  -5   7   7       76.05       59.19     29.72 o 
  -4   7   7       53.09       56.28     24.71 o 
  -3   7   7       99.29      102.69     47.06 o 
  -2   7   7      316.63      325.95     33.36 o 
  -1   7   7      111.70      136.68     19.87 o 
   0   7   7      465.11      564.25     26.92 o 
   1   7   7      546.87      601.88     27.05 o 
   2   7   7      274.03      256.78     28.81 o 
   3   7   7        3.28        0.00     19.11 o 
   4   7   7      130.85      157.33     31.18 o 
   5   7   7      455.10      491.61     42.20 o 
   6   7   7       90.31       87.33     49.89 o 
   7   7   7        0.73       33.81     24.25 o 
   8   7   7       23.72       18.12     27.88 o 
   9   7   7      103.78       87.53     32.43 o 
  -7   8   7        3.76       17.53     24.91 o 
  -6   8   7        0.95        0.00     18.45 o 
  -5   8   7      133.27      161.22     36.19 o 
  -4   8   7       37.92       55.82     30.84 o 
  -3   8   7      108.67      132.55     29.46 o 
  -2   8   7       36.06       24.71     33.55 o 
  -1   8   7        4.47       13.43     17.15 o 
   0   8   7       93.31       92.71     18.00 o 
   1   8   7       30.10        2.56     27.94 o 
   2   8   7        0.75        0.00     21.68 o 
   3   8   7       57.25       43.30     23.66 o 
   4   8   7       63.04       95.37     28.60 o 
   5   8   7       33.81       22.21     31.11 o 
   6   8   7        4.00       24.12     25.70 o 
   7   8   7       55.21       75.40     38.29 o 
   8   8   7       68.95       39.61     34.67 o 
   9   8   7       37.13       52.39     26.49 o 
  -6   9   7       29.40       26.49     25.90 o 
  -5   9   7        8.25       26.49     29.59 o 
  -4   9   7       43.88       41.19     45.61 o 
  -3   9   7       39.85       58.06     29.53 o 
  -2   9   7       11.14       33.48     23.66 o 
  -1   9   7      186.63      181.94     25.96 o 
   0   9   7      194.85      181.80     24.95 o 
   1   9   7       55.60       53.26     34.14 o 
   2   9   7        1.18       16.81     27.48 o 
   3   9   7       35.38       53.12     29.53 o 
   4   9   7        1.18        0.00     22.93 o 
   5   9   7        6.18       20.23     23.07 o 
   6   9   7       21.40       45.47     23.00 o 
   7   9   7        1.84        0.00     20.96 o 
   8   9   7       27.07       58.98     30.25 o 
  -5  10   7        2.03       21.15     27.42 o 
  -4  10   7       16.35       19.64     23.20 o 
  -3  10   7      171.10      152.79     34.14 o 
  -2  10   7       64.04        6.59     23.73 o 
  -1  10   7       56.74       47.67     18.08 o 
   0  10   7      305.75      323.47     29.11 o 
   1  10   7      117.68      134.61     66.80 o 
   2  10   7      199.42      149.76     33.09 o 
   3  10   7       42.45       23.07     43.89 o 
   4  10   7        4.30        0.00     20.43 o 
   5  10   7       10.08       21.42     25.11 o 
   6  10   7        6.43        0.00     18.85 o 
   7  10   7        6.32        0.00     25.83 o 
  -4  11   7        0.22        0.00     24.32 o 
  -3  11   7       25.49       29.92     23.99 o 
  -2  11   7        0.06        0.86     32.23 o 
  -1  11   7      163.03      106.31     27.97 o 
   0  11   7       62.38       50.44     20.62 o 
   1  11   7       83.31       56.43     21.97 o 
   2  11   7       51.46       90.82     33.74 o 
   3  11   7       21.14       23.86     24.32 o 
   4  11   7       17.86        0.00     28.93 o 
   5  11   7        0.10        0.00     17.86 o 
   6  11   7        0.64       19.44     25.04 o 
  -3  12   7        9.19        0.00     20.56 o 
  -2  12   7       11.03       37.83     30.38 o 
  -1  12   7        4.47        0.00     33.54 o 
   0  12   7        1.10        0.00     15.90 o 
   1  12   7       29.84       10.73     17.89 o 
   2  12   7       47.92       58.06     28.08 o 
   3  12   7       40.94        0.00     26.30 o 
   4  12   7        2.47       25.64     31.24 o 
   0  13   7        6.50        0.00     17.70 o 
   1  13   7        8.47        0.00     26.39 o 
  -1 -10   8        0.11        0.00     18.22 o 
   0 -10   8        1.09        0.00     16.89 o 
   1 -10   8        1.91        4.17     17.17 o 
   2 -10   8        0.87        0.00     22.47 o 
  -3  -9   8        0.64       18.91     24.58 o 
  -2  -9   8        5.26        0.00     21.42 o 
  -1  -9   8       24.26       66.36     19.95 o 
   0  -9   8       11.11        0.00     15.27 o 
   1  -9   8        5.56        0.00     32.26 o 
   2  -9   8        0.28        0.53     27.75 o 
   3  -9   8        0.62       21.81     22.34 o 
   4  -9   8        5.83        0.26     25.37 o 
   5  -9   8        5.47       37.04     29.85 o 
  -4  -8   8        3.56       18.52     31.50 o 
  -3  -8   8        0.00        0.00     23.73 o 
  -2  -8   8        1.98        0.00     26.62 o 
  -1  -8   8        0.37        9.01     18.39 o 
   0  -8   8       79.66       36.33     26.56 o 
   1  -8   8        9.94        0.00     18.78 o 
   2  -8   8       24.78        7.05     33.74 o 
   3  -8   8        5.32       31.24     29.26 o 
   4  -8   8        2.09       18.91     29.52 o 
   5  -8   8       17.99       20.50     32.16 o 
   6  -8   8        2.37        4.75     25.17 o 
  -5  -7   8        0.92       23.53     22.80 o 
  -4  -7   8        2.05        2.70     27.35 o 
  -3  -7   8        5.89        9.89     30.78 o 
  -2  -7   8       18.35       27.81     30.97 o 
  -1  -7   8       26.14       19.35     17.97 o 
   0  -7   8        4.03       20.65     20.67 o 
   1  -7   8        0.36        1.14     19.10 o 
   2  -7   8        0.15        0.00     22.87 o 
   3  -7   8        8.15       24.32     30.05 o 
   4  -7   8        5.32       10.08     23.92 o 
   5  -7   8       21.24       20.23     40.73 o 
   6  -7   8        3.84        0.00     22.87 o 
   7  -7   8        2.57        0.00     18.58 o 
  -6  -6   8        0.29        0.00     27.15 o 
  -5  -6   8        0.73        0.00     21.75 o 
  -4  -6   8        1.07       39.48     25.64 o 
  -3  -6   8        0.00       10.28     27.42 o 
  -2  -6   8        1.54        0.00     24.65 o 
  -1  -6   8        4.69        0.00     15.84 o 
   0  -6   8        5.24        5.76     18.35 o 
   1  -6   8        6.08       10.65     24.22 o 
   2  -6   8       51.44        9.29     27.22 o 
   3  -6   8       93.87       82.91     26.30 o 
   4  -6   8        0.82        0.00     23.46 o 
   5  -6   8        1.35       13.25     30.25 o 
   6  -6   8       25.98       24.32     23.53 o 
   7  -6   8       12.35       48.04     27.28 o 
   8  -6   8       29.45       19.44     40.79 o 
  -7  -5   8        9.85        7.58     24.52 o 
  -6  -5   8        0.52        0.00     23.13 o 
  -5  -5   8        6.09       25.37     28.01 o 
  -4  -5   8       15.45       19.77     26.63 o 
  -3  -5   8       20.88       46.59     25.64 o 
  -2  -5   8        3.02        3.10     31.44 o 
  -1  -5   8       47.49       28.60     25.31 o 
   0  -5   8        2.85       26.43     17.80 o 
   1  -5   8      169.02      198.97     37.84 o 
   2  -5   8        5.06       17.73     22.60 o 
   3  -5   8        9.22       32.89     25.37 o 
   4  -5   8        0.07        0.00     23.00 o 
   5  -5   8       14.66       30.84     28.27 o 
   6  -5   8       31.76        0.00     24.85 o 
   7  -5   8       52.88       39.74     34.73 o 
   8  -5   8        9.23        4.68     27.28 o 
   9  -5   8       23.14        0.00     22.93 o 
  -7  -4   8        0.18       36.71     25.83 o 
  -6  -4   8       11.46        0.00     20.03 o 
  -5  -4   8        0.00       12.13     25.50 o 
  -4  -4   8       74.53       89.90     31.31 o 
  -3  -4   8       72.39       43.30     32.76 o 
  -2  -4   8        8.14       16.81     21.88 o 
  -1  -4   8       17.20        4.08     21.29 o 
   0  -4   8       16.49        0.00     15.66 o 
   1  -4   8      271.32      301.98     26.89 o 
   2  -4   8      157.85      197.48     32.69 o 
   3  -4   8       46.26       36.05     23.66 o 
   4  -4   8       19.80       22.80     22.74 o 
   5  -4   8        0.76       10.41     24.32 o 
   6  -4   8       98.05       99.33     30.05 o 
   7  -4   8      201.12      228.79     35.73 o 
   8  -4   8       35.86       80.93     29.59 o 
   9  -4   8       47.55       18.52     37.04 o 
  -8  -3   8        6.04       54.11     29.66 o 
  -7  -3   8        7.48        7.45     26.89 o 
  -6  -3   8       25.09        0.00     23.73 o 
  -5  -3   8       96.76      123.98     33.88 o 
  -4  -3   8        1.36       27.88     25.24 o 
  -3  -3   8       16.00        0.00     23.40 o 
  -2  -3   8        4.46        8.90     19.18 o 
  -1  -3   8      245.89      233.32     22.34 o 
   0  -3   8        0.21       32.40     15.88 o 
   1  -3   8        1.15       17.17     14.09 o 
   2  -3   8        6.47        8.50     21.22 o 
   3  -3   8      135.21      121.48     24.59 o 
   4  -3   8      239.52      261.51     33.82 o 
   5  -3   8      147.49      228.72     37.24 o 
   6  -3   8       67.26       81.92     24.98 o 
   7  -3   8        1.13        0.00     23.13 o 
   8  -3   8       15.58       13.11     31.50 o 
   9  -3   8        2.27        1.45     25.04 o 
  -8  -2   8        7.51       15.36     28.14 o 
  -7  -2   8        0.09        0.00     22.34 o 
  -6  -2   8      138.31      158.65     35.39 o 
  -5  -2   8       98.68      137.29     48.71 o 
  -4  -2   8       23.35       48.51     27.75 o 
  -3  -2   8       16.49        0.00     24.32 o 
  -2  -2   8        1.38       20.17     18.72 o 
  -1  -2   8        0.78       34.33     18.22 o 
   1  -2   8      883.69     1212.76     60.45 o 
   2  -2   8       37.70        0.00     22.47 o 
   3  -2   8        3.55       25.24     21.29 o 
   4  -2   8       67.06       82.25     28.54 o 
   5  -2   8      470.15      634.41     44.38 o 
   6  -2   8        0.15        0.00     24.98 o 
   7  -2   8       71.17       59.58     26.82 o 
   8  -2   8        5.28       25.04     26.49 o 
   9  -2   8        7.85        0.00     26.03 o 
  10  -2   8       14.44       25.83     26.82 o 
  -8  -1   8       16.28       31.44     23.73 o 
  -7  -1   8        3.28        0.00     16.54 o 
  -6  -1   8       18.29        0.00     25.18 o 
  -5  -1   8       25.93        9.95     26.16 o 
  -4  -1   8       67.11       55.69     41.65 o 
  -3  -1   8      139.25      154.24     31.51 o 
  -2  -1   8      264.75      167.92     31.91 o 
   0  -1   8      156.08        0.00     69.22 o 
   2  -1   8        0.51        0.00     22.93 o 
   3  -1   8      150.56       61.50     27.49 o 
   4  -1   8        0.01        0.00     27.88 o 
   5  -1   8        6.01       20.03     20.76 o 
   6  -1   8       15.41        3.76     22.08 o 
   7  -1   8       21.55        6.13     34.73 o 
   8  -1   8       33.18       17.73     32.16 o 
   9  -1   8       55.10       74.01     30.65 o 
  10  -1   8        0.07       17.20     23.00 o 
  -8   0   8        1.13       15.09     24.98 o 
  -7   0   8       15.82       54.57     27.81 o 
  -6   0   8        0.44        0.00     22.67 o 
  -5   0   8        0.05        9.36     25.70 o 
  -4   0   8      426.65      485.23     41.61 o 
  -3   0   8       10.47        0.00     29.85 o 
  -2   0   8      547.96      639.70     38.91 o 
   0   0   8        4.00        0.00     12.59 o 
   2   0   8       24.06        2.70     21.09 o 
   3   0   8        8.77       14.56     19.11 o 
   4   0   8       39.71       33.02     19.44 o 
   5   0   8        1.19        0.00     31.04 o 
   6   0   8       10.60        0.00     22.54 o 
   7   0   8      101.54      124.17     32.63 o 
   8   0   8       66.69       82.91     31.44 o 
   9   0   8        2.39       26.69     30.91 o 
  10   0   8        0.07        0.00     23.59 o 
  -8   1   8        4.99        0.00     18.32 o 
  -7   1   8        2.19        0.00     24.65 o 
  -6   1   8        0.49       37.30     33.08 o 
  -5   1   8       14.99       53.98     27.48 o 
  -4   1   8      302.54      448.77     38.30 o 
  -3   1   8      677.70      935.16     43.01 o 
  -2   1   8      328.39      285.96     30.13 o 
  -1   1   8       45.02        0.00     16.38 o 
   0   1   8       46.28        0.00     13.05 o 
   1   1   8     3351.71     3624.27    295.57 o 
   2   1   8       10.69        9.62     15.69 o 
   3   1   8       16.48       11.99     17.40 o 
   4   1   8      216.84      289.34     28.81 o 
   5   1   8       51.05       15.42     23.13 o 
   6   1   8        1.15        5.73     22.54 o 
   7   1   8       90.02       55.23     41.46 o 
   8   1   8       76.03       62.61     27.29 o 
   9   1   8       52.91       90.29     28.80 o 
  10   1   8       29.77       15.55     27.15 o 
  -8   2   8        6.51        0.00     21.75 o 
  -7   2   8       16.62       18.06     29.52 o 
  -6   2   8       15.18        0.00     28.27 o 
  -5   2   8       39.64       37.30     31.44 o 
  -4   2   8        1.07       36.91     22.28 o 
  -3   2   8        0.40        0.00     15.03 o 
  -2   2   8        0.88        9.42     19.05 o 
  -1   2   8      238.04      222.86     20.92 o 
   0   2   8       15.25        6.86     15.56 o 
   1   2   8     1422.48     1789.83     57.94 o 
   3   2   8        7.22       15.95     16.61 o 
   4   2   8      510.18      710.10     40.36 o 
   5   2   8      539.76      662.99     42.08 o 
   6   2   8      306.57      304.25     32.17 o 
   7   2   8      183.64      239.93     53.59 o 
   8   2   8        2.64        0.00     23.99 o 
   9   2   8        6.53        3.03     20.89 o 
  10   2   8        9.70       23.26     26.36 o 
  -8   3   8        0.07       13.38     27.09 o 
  -7   3   8       27.29       11.40     28.34 o 
  -6   3   8       23.20        2.44     26.16 o 
  -5   3   8        1.46        0.00     25.24 o 
  -4   3   8        6.66        0.00     25.83 o 
  -3   3   8      356.17      419.21     32.90 o 
  -2   3   8       43.33       26.56     17.07 o 
  -1   3   8      648.68      726.18     28.38 o 
   0   3   8       14.99        3.27     11.82 o 
   1   3   8     1679.86     2322.78    110.50 o 
   2   3   8      452.08      425.72     36.87 o 
   3   3   8      259.65      377.44     32.44 o 
   4   3   8       68.44       78.70     22.80 o 
   5   3   8       32.96        8.70     23.13 o 
   6   3   8      146.80      175.99     30.65 o 
   7   3   8      608.70      624.11     54.34 o 
   8   3   8       39.34       30.12     35.33 o 
   9   3   8        0.49       17.86     21.95 o 
  10   3   8        3.15        0.00     19.38 o 
  -8   4   8        2.62        0.79     26.10 o 
  -7   4   8       37.88       16.67     38.16 o 
  -6   4   8        5.06        1.32     22.87 o 
  -5   4   8        0.10       13.64     21.75 o 
  -4   4   8       90.87      125.36     30.45 o 
  -3   4   8      147.73      135.32     27.68 o 
  -2   4   8       85.14       81.80     21.42 o 
  -1   4   8      119.75       77.78     18.01 o 
   0   4   8        0.75        0.00     13.92 o 
   1   4   8      775.82      875.16     78.82 o 
   2   4   8      728.31      709.38     47.44 o 
   3   4   8      517.12      748.76     38.91 o 
   4   4   8       15.14       41.26     20.50 o 
   5   4   8       29.82       23.73     22.28 o 
   6   4   8       38.91       39.68     25.64 o 
   7   4   8       11.77        7.18     27.48 o 
   8   4   8      166.26      110.08     31.31 o 
   9   4   8       40.49        0.92     24.06 o 
  10   4   8        1.06        4.35     24.12 o 
  -8   5   8        0.59       17.66     24.32 o 
  -7   5   8        3.87       27.61     36.18 o 
  -6   5   8       17.47       54.37     29.33 o 
  -5   5   8        1.04        7.97     23.40 o 
  -4   5   8       15.59       24.85     22.01 o 
  -3   5   8       31.47       23.99     19.71 o 
  -2   5   8       24.10       48.24     23.92 o 
  -1   5   8       30.88       49.44     16.59 o 
   0   5   8       62.13       48.21     16.42 o 
   1   5   8        3.94       20.65     14.91 o 
   2   5   8        7.83        0.00     15.75 o 
   3   5   8        7.07       24.52     22.87 o 
   4   5   8       27.49       21.35     23.33 o 
   5   5   8       35.05       27.42     24.58 o 
   6   5   8        8.03        0.00     25.70 o 
   7   5   8       43.12       23.59     41.65 o 
   8   5   8       17.47        0.00     25.31 o 
   9   5   8      308.62      285.70     44.76 o 
  10   5   8        3.18        0.00     19.97 o 
  -8   6   8        3.98        2.24     20.89 o 
  -7   6   8        3.01        0.00     21.15 o 
  -6   6   8       18.28        2.11     24.65 o 
  -5   6   8        0.01       29.52     35.26 o 
  -4   6   8       46.75       90.82     28.74 o 
  -3   6   8       32.31       80.47     25.70 o 
  -2   6   8      104.98      144.08     25.71 o 
  -1   6   8      242.19      245.62     23.31 o 
   0   6   8        9.31       22.38     24.11 o 
   1   6   8       47.76       50.94     15.77 o 
   2   6   8       70.79      106.25     24.85 o 
   3   6   8       26.97       28.27     21.68 o 
   4   6   8      177.28      201.90     27.16 o 
   5   6   8       25.43        3.30     20.69 o 
   6   6   8       67.02       58.00     40.80 o 
   7   6   8       50.28       23.79     33.41 o 
   8   6   8      131.85       79.29     44.82 o 
   9   6   8       32.24        0.00     28.08 o 
  -7   7   8        2.81       12.06     22.01 o 
  -6   7   8        0.02        0.00     26.49 o 
  -5   7   8      107.45      143.88     30.58 o 
  -4   7   8       62.93       37.63     25.57 o 
  -3   7   8       63.92       54.11     26.96 o 
  -2   7   8        3.28        7.64     21.09 o 
  -1   7   8      328.21      307.23     27.62 o 
   0   7   8       11.57        4.28     19.77 o 
   1   7   8        3.85       12.49     15.44 o 
   2   7   8       51.20       55.43     25.84 o 
   3   7   8       49.79       31.31     23.86 o 
   4   7   8        8.39        0.00     32.75 o 
   5   7   8       36.14       39.61     25.90 o 
   6   7   8       48.97       26.89     31.50 o 
   7   7   8       86.89       26.69     29.46 o 
   8   7   8       88.72      100.97     37.37 o 
   9   7   8        0.02       10.15     23.46 o 
  -7   8   8        3.16       26.76     26.95 o 
  -6   8   8        8.81        0.00     23.07 o 
  -5   8   8       17.51       29.20     38.09 o 
  -4   8   8      255.06      238.69     40.41 o 
  -3   8   8       32.33        5.27     25.44 o 
  -2   8   8      139.01       83.38     30.19 o 
  -1   8   8      376.74      378.00     25.65 o 
   0   8   8        2.57       15.90     17.77 o 
   1   8   8      132.37      183.77     28.31 o 
   2   8   8        0.21        0.00     23.66 o 
   3   8   8        0.45       15.03     29.19 o 
   4   8   8      150.71      144.55     33.29 o 
   5   8   8        9.62       34.40     27.81 o 
   6   8   8       20.34        0.00     26.56 o 
   7   8   8       67.00       32.36     26.82 o 
   8   8   8        6.47       13.97     29.33 o 
  -6   9   8        5.99        0.00     24.32 o 
  -5   9   8       18.00        0.33     23.92 o 
  -4   9   8       16.65        5.40     23.26 o 
  -3   9   8       28.31        0.00     25.83 o 
  -2   9   8       76.74      112.57     31.70 o 
  -1   9   8      483.21      501.11     31.65 o 
   0   9   8      318.98      254.18     27.05 o 
   1   9   8      176.13      181.35     25.15 o 
   2   9   8       87.53       87.79     29.26 o 
   3   9   8      322.12      363.11     38.57 o 
   4   9   8       20.19        0.00     30.84 o 
   5   9   8       10.34       52.13     26.43 o 
   6   9   8        2.53        9.89     19.51 o 
   7   9   8       11.61        0.00     22.14 o 
   8   9   8        4.82        4.81     25.77 o 
  -5  10   8        7.32       14.56     24.38 o 
  -4  10   8        0.03        0.00     26.16 o 
  -3  10   8       16.83       51.93     25.70 o 
  -2  10   8       77.87       65.78     43.04 o 
  -1  10   8        2.37        1.65     19.51 o 
   0  10   8       12.47        0.00     23.20 o 
   1  10   8      358.31      391.81     30.64 o 
   2  10   8       68.77       84.43     27.94 o 
   3  10   8       51.60       54.70     30.84 o 
   4  10   8        0.04        4.55     35.46 o 
   5  10   8        7.68        6.52     25.18 o 
   6  10   8        1.71        0.00     25.11 o 
   7  10   8        8.64        0.00     20.96 o 
  -4  11   8        3.35       13.25     23.20 o 
  -3  11   8       32.34       17.46     27.15 o 
  -2  11   8       18.91       46.53     33.87 o 
  -1  11   8       16.55       17.10     19.85 o 
   0  11   8        0.17       26.02     21.85 o 
   1  11   8        2.26        0.00     21.06 o 
   2  11   8      381.95      329.03     46.68 o 
   3  11   8      133.24      122.40     34.14 o 
   4  11   8       13.79       23.07     37.57 o 
   5  11   8       38.41        0.00     22.34 o 
   6  11   8        4.65        2.50     26.43 o 
  -2  12   8        9.52       23.20     28.80 o 
  -1  12   8        0.20        1.15     15.44 o 
   0  12   8        0.77        0.67     18.81 o 
   1  12   8       54.90       65.02     22.38 o 
   2  12   8        8.37       27.02     24.12 o 
   3  12   8       50.49       46.92     35.52 o 
   4  12   8        5.35        0.00     22.74 o 
  -2  -9   9        0.76        3.76     25.44 o 
  -1  -9   9        6.00       13.64     19.28 o 
   0  -9   9        2.51       11.17     18.21 o 
   1  -9   9        2.13        6.77     22.24 o 
   2  -9   9        1.55        0.00     24.58 o 
   3  -9   9        0.09        0.00     24.71 o 
   4  -9   9        4.41        0.00     23.53 o 
  -4  -8   9        0.17        0.00     26.49 o 
  -3  -8   9        0.20       30.05     28.27 o 
  -2  -8   9        0.30        0.00     23.40 o 
  -1  -8   9        1.48        0.00     16.26 o 
   0  -8   9        6.44        6.77     19.57 o 
   1  -8   9        1.47        0.00     15.77 o 
   2  -8   9        0.03       17.99     25.50 o 
   3  -8   9       32.82       66.50     30.05 o 
   4  -8   9        8.64        0.00     19.51 o 
   5  -8   9       22.69       21.09     31.30 o 
  -5  -7   9        0.43       25.70     29.33 o 
  -4  -7   9        1.88        5.67     26.95 o 
  -3  -7   9        1.19        0.00     23.92 o 
  -2  -7   9        0.04        0.00     23.33 o 
  -1  -7   9        0.16        0.00     16.89 o 
   0  -7   9        6.25       18.65     22.47 o 
   1  -7   9       14.07       31.98     17.85 o 
   2  -7   9        0.07        0.00     24.38 o 
   3  -7   9        0.17        2.04     27.48 o 
   4  -7   9       27.58        0.00     25.83 o 
   5  -7   9       27.35       55.62     31.90 o 
   6  -7   9        5.32       37.70     27.22 o 
   7  -7   9        0.10        2.11     23.00 o 
  -6  -6   9        0.01        0.00     17.07 o 
  -5  -6   9        0.83        0.00     24.32 o 
  -4  -6   9        0.18        0.00     24.12 o 
  -3  -6   9       12.16        0.00     27.94 o 
  -2  -6   9        0.05        0.00     17.53 o 
  -1  -6   9        1.80        0.00     16.54 o 
   0  -6   9        2.69       10.88     19.38 o 
   1  -6   9        4.79        0.00     16.39 o 
   2  -6   9       11.32       42.51     32.89 o 
   3  -6   9        9.33       52.06     25.50 o 
   4  -6   9       51.67       68.94     39.81 o 
   5  -6   9        0.01       12.19     25.44 o 
   6  -6   9       36.76       11.86     35.06 o 
   7  -6   9        0.05        0.00     23.20 o 
  -6  -5   9        0.00       19.64     29.39 o 
  -5  -5   9        6.65       11.27     31.37 o 
  -4  -5   9        0.27        7.91     22.87 o 
  -3  -5   9        3.45       24.58     25.31 o 
  -2  -5   9       25.21        4.68     31.63 o 
  -1  -5   9        7.36        0.00     18.40 o 
   0  -5   9       22.48       50.49     21.53 o 
   1  -5   9       90.85      104.40     41.29 o 
   2  -5   9        4.86        1.85     33.61 o 
   3  -5   9       43.89       28.27     28.34 o 
   4  -5   9        3.02       16.41     31.70 o 
   5  -5   9        2.99       33.35     25.44 o 
   6  -5   9       43.07       35.59     30.32 o 
   7  -5   9       34.70        0.00     22.93 o 
   8  -5   9        8.50        0.00     27.48 o 
  -7  -4   9       35.34       18.78     27.68 o 
  -6  -4   9        9.17       14.04     30.71 o 
  -5  -4   9        8.42        0.00     25.77 o 
  -4  -4   9        0.03        0.00     23.40 o 
  -3  -4   9       33.68        0.00     28.14 o 
  -2  -4   9       74.52      186.59     36.58 o 
  -1  -4   9       25.09        0.00     32.75 o 
   0  -4   9       34.02       23.85     19.53 o 
   1  -4   9       26.75        0.00     18.98 o 
   2  -4   9        3.21       11.86     22.28 o 
   3  -4   9        8.12        8.11     32.69 o 
   4  -4   9      202.92      241.26     39.55 o 
   5  -4   9        5.55        2.04     23.99 o 
   6  -4   9       90.70      140.58     29.92 o 
   7  -4   9       87.83      125.03     31.04 o 
   8  -4   9        3.98        0.00     17.99 o 
   9  -4   9        0.92       15.62     25.83 o 
  -7  -3   9        9.57        0.00     25.24 o 
  -6  -3   9       78.20       88.18     37.44 o 
  -5  -3   9       19.36       38.88     27.68 o 
  -4  -3   9       37.36       21.35     36.25 o 
  -3  -3   9       19.37        0.00     28.73 o 
  -2  -3   9       48.31       33.48     23.79 o 
  -1  -3   9        1.43        0.00     16.12 o 
   0  -3   9        1.59        7.86     17.50 o 
   1  -3   9       44.08       19.64     16.60 o 
   2  -3   9        1.11        1.78     29.19 o 
   3  -3   9        1.87        1.45     19.31 o 
   4  -3   9       24.95        8.70     35.06 o 
   5  -3   9        2.72        3.69     24.05 o 
   6  -3   9        8.66        6.52     26.30 o 
   7  -3   9        2.05       43.03     24.98 o 
   8  -3   9        7.53        0.00     29.79 o 
   9  -3   9        0.45        0.00     19.05 o 
  -8  -2   9        1.16       18.58     30.12 o 
  -7  -2   9        0.40        0.00     19.57 o 
  -6  -2   9       39.91       42.84     39.87 o 
  -5  -2   9       19.01       43.76     28.47 o 
  -4  -2   9       34.66       34.60     29.79 o 
  -3  -2   9        4.11       27.42     25.83 o 
  -2  -2   9       52.55        0.00     24.39 o 
  -1  -2   9        0.25       11.32     17.58 o 
   0  -2   9      217.09      208.73     24.91 o 
   1  -2   9       12.59       14.10     15.69 o 
   2  -2   9        0.84       20.43     21.62 o 
   3  -2   9       62.35        7.58     28.47 o 
   4  -2   9        5.64       26.30     24.25 o 
   5  -2   9      297.43      270.89     34.81 o 
   6  -2   9        0.01        0.00     27.35 o 
   7  -2   9      113.23      201.49     34.21 o 
   8  -2   9       11.44        1.38     26.10 o 
   9  -2   9        0.27       12.19     22.14 o 
  -8  -1   9       17.38       22.28     27.02 o 
  -7  -1   9        3.74       38.62     37.70 o 
  -6  -1   9        4.59        0.00     21.09 o 
  -5  -1   9       16.65        0.00     18.72 o 
  -4  -1   9       31.59        0.00     36.45 o 
  -3  -1   9       41.79       14.17     23.40 o 
  -2  -1   9       57.19        0.00     23.73 o 
   0  -1   9      870.41      665.44    746.02 o 
   1  -1   9       52.45        0.00     18.06 o 
   2  -1   9      124.59       54.05     28.94 o 
   3  -1   9       20.59        0.00     18.91 o 
   4  -1   9       30.25       24.71     20.36 o 
   5  -1   9      409.79      562.42     44.18 o 
   6  -1   9        1.33        0.00     27.88 o 
   7  -1   9        5.39        0.00     23.99 o 
   8  -1   9        1.73        0.00     26.03 o 
   9  -1   9        0.08        0.00     20.36 o 
  10  -1   9        5.72       30.05     30.05 o 
  -8   0   9        3.15        0.00     24.05 o 
  -7   0   9        0.24        0.00     21.42 o 
  -6   0   9        3.72       41.06     25.57 o 
  -5   0   9        0.83       15.22     25.44 o 
  -4   0   9       70.65       91.15     28.74 o 
  -3   0   9       60.31       42.31     25.51 o 
  -2   0   9      110.20       82.79     26.69 o 
  -1   0   9       32.17        0.00     22.04 o 
   0   0   9      134.98       76.64     22.46 o 
   1   0   9        0.37       10.17     12.30 o 
   2   0   9       11.54        0.00     20.96 o 
   3   0   9       38.39        0.00     21.16 o 
   4   0   9        0.07       37.89     18.98 o 
   5   0   9       52.97       47.45     25.57 o 
   6   0   9      454.51      603.25     45.03 o 
   7   0   9       87.30      117.52     28.87 o 
   8   0   9       82.15      126.94     28.74 o 
   9   0   9       18.93       43.63     45.01 o 
  10   0   9       15.41       50.81     23.92 o 
  -8   1   9        0.01        0.00     15.68 o 
  -7   1   9        1.44        8.17     24.65 o 
  -6   1   9        6.19        0.00     20.17 o 
  -5   1   9        0.15        1.25     27.28 o 
  -4   1   9       51.33       35.00     27.22 o 
  -2   1   9        5.86        0.00     20.23 o 
  -1   1   9       33.49        0.00     14.03 o 
   1   1   9      635.24      645.14     38.95 o 
   3   1   9       60.54        0.00     22.54 o 
   4   1   9        0.25        0.00     18.32 o 
   5   1   9      249.58      271.87     31.51 o 
   6   1   9       59.39       44.49     45.54 o 
   7   1   9        7.03        0.00     26.82 o 
   8   1   9      103.49      108.62     27.68 o 
   9   1   9        7.45       45.80     23.59 o 
  10   1   9        1.23       14.83     27.15 o 
  -8   2   9        0.34        6.26     21.02 o 
  -7   2   9        2.58        0.00     25.11 o 
  -6   2   9        3.47        0.00     22.93 o 
  -5   2   9       13.74       68.94     28.47 o 
  -4   2   9       10.32        0.53     38.29 o 
  -3   2   9      103.90      142.76     27.81 o 
  -2   2   9       28.29        0.00     29.33 o 
  -1   2   9       49.15       30.03     16.69 o 
   0   2   9       47.68        0.00     34.87 o 
   2   2   9      417.69      377.14     32.91 o 
   3   2   9        1.85       10.08     17.99 o 
   4   2   9      247.20      203.84     29.40 o 
   5   2   9       42.53       42.97     25.97 o 
   6   2   9        8.43       41.98     22.21 o 
   7   2   9      497.66      479.69     42.27 o 
   8   2   9      145.98      167.42     31.64 o 
   9   2   9       22.46        0.00     28.67 o 
  10   2   9        0.23        0.00     23.33 o 
  -8   3   9        6.12        0.00     24.91 o 
  -7   3   9       13.36        0.00     18.26 o 
  -6   3   9        4.18       11.40     26.43 o 
  -5   3   9        0.00        8.04     22.54 o 
  -4   3   9        0.02        0.00     22.93 o 
  -3   3   9        1.27        8.37     22.34 o 
  -2   3   9      342.45      328.87     30.72 o 
  -1   3   9       55.27       37.23     17.27 o 
   0   3   9       28.72        0.00     14.48 o 
   1   3   9       90.26       27.81     20.06 o 
   2   3   9       58.03        0.00     20.56 o 
   3   3   9       14.91        0.00     18.39 o 
   4   3   9       38.22        0.00     27.22 o 
   5   3   9       99.50      104.01     29.20 o 
   6   3   9        2.53       31.37     24.85 o 
   7   3   9      605.53      764.10     50.58 o 
   8   3   9       24.68        4.48     29.00 o 
   9   3   9        4.49       11.27     23.59 o 
  10   3   9        0.00        0.00     19.31 o 
  -8   4   9        3.48        0.00     21.95 o 
  -7   4   9        8.43        2.11     23.99 o 
  -6   4   9       60.92       69.93     25.11 o 
  -5   4   9       38.25       22.67     33.35 o 
  -4   4   9      342.76      459.19     44.30 o 
  -3   4   9      122.16      102.56     28.47 o 
  -2   4   9      126.91      120.29     26.63 o 
  -1   4   9       59.23       44.26     16.55 o 
   0   4   9        0.40        0.00     13.92 o 
   1   4   9       65.48        0.00     19.35 o 
   2   4   9      103.37      100.91     26.76 o 
   3   4   9       97.77       68.48     26.17 o 
   4   4   9        6.49        0.00     19.90 o 
   5   4   9        8.38       10.74     27.15 o 
   6   4   9        1.87       31.83     24.85 o 
   7   4   9      586.87      618.74     48.47 o 
   8   4   9        6.04       52.85     26.69 o 
   9   4   9       64.17       21.55     30.32 o 
  10   4   9        2.42        3.95     22.67 o 
  -8   5   9        0.00        0.00     28.60 o 
  -7   5   9       20.37        5.87     27.09 o 
  -6   5   9       14.36       20.69     29.20 o 
  -5   5   9       41.14       60.70     29.92 o 
  -4   5   9       51.84       13.12     26.30 o 
  -3   5   9       25.45       23.99     22.34 o 
  -2   5   9       53.26        0.46     33.28 o 
  -1   5   9      226.46      241.45     21.63 o 
   0   5   9      605.74      861.73     39.24 o 
   1   5   9       37.40       24.73     16.38 o 
   2   5   9        0.17       20.56     22.47 o 
   3   5   9       18.81        0.00     22.67 o 
   4   5   9        1.09        0.00     19.05 o 
   5   5   9       41.43        0.86     39.48 o 
   6   5   9       96.14      155.09     29.59 o 
   7   5   9      262.83      327.10     42.45 o 
   8   5   9       63.88        9.29     28.87 o 
   9   5   9       10.53       26.69     31.11 o 
  10   5   9        3.27        5.21     23.07 o 
  -7   6   9        6.90        5.80     24.12 o 
  -6   6   9      135.53      154.17     33.15 o 
  -5   6   9       12.66        0.00     26.30 o 
  -4   6   9       51.12       81.99     31.64 o 
  -3   6   9        5.50       47.12     24.32 o 
  -2   6   9      131.96       95.71     27.35 o 
  -1   6   9      849.05      925.40     32.77 o 
   0   6   9      119.85      135.03     21.22 o 
   1   6   9      135.60      133.52     19.22 o 
   2   6   9      133.22      151.47     31.24 o 
   3   6   9      200.51      267.43     30.12 o 
   4   6   9        0.00       24.38     20.30 o 
   5   6   9        0.97        0.00     24.98 o 
   6   6   9      564.23      618.39     49.92 o 
   7   6   9      158.56      166.03     32.23 o 
   8   6   9       22.35        0.00     29.39 o 
   9   6   9      171.05      153.58     33.75 o 
  -7   7   9       14.01       52.66     29.52 o 
  -6   7   9        4.47        0.00     22.28 o 
  -5   7   9       34.56       38.42     31.63 o 
  -4   7   9       61.14       42.84     47.85 o 
  -3   7   9        8.51        7.51     26.56 o 
  -2   7   9      857.91     1051.74     52.18 o 
  -1   7   9       10.65        0.00     16.94 o 
   0   7   9        7.52       13.92     17.91 o 
   1   7   9       27.11       35.18     15.18 o 
   2   7   9      136.96      136.84     31.77 o 
   3   7   9      337.39      506.33     39.43 o 
   4   7   9        5.12       60.96     28.67 o 
   5   7   9      227.81      270.92     35.20 o 
   6   7   9        3.11        3.23     25.70 o 
   7   7   9       18.65       22.80     21.09 o 
   8   7   9      110.87      101.37     31.44 o 
   9   7   9       42.00       45.54     30.58 o 
  -6   8   9        3.21       43.36     25.37 o 
  -5   8   9        2.82       15.82     30.05 o 
  -4   8   9      122.20       81.86     30.71 o 
  -3   8   9       36.97        0.00     24.25 o 
  -2   8   9      330.19      300.03     43.31 o 
  -1   8   9      268.14      350.82     26.65 o 
   0   8   9        0.69        0.00     19.19 o 
   1   8   9      390.65      387.99     30.17 o 
   2   8   9      105.14      151.99     27.68 o 
   3   8   9       96.82      110.66     38.89 o 
   4   8   9       17.64       10.68     25.44 o 
   5   8   9       23.80       51.27     24.25 o 
   6   8   9        2.34        0.00     24.25 o 
   7   8   9       21.66       30.18     27.15 o 
   8   8   9      108.49       58.07     47.39 o 
  -6   9   9        2.94       15.09     29.72 o 
  -5   9   9        0.30        2.77     25.50 o 
  -4   9   9       16.42       38.55     33.94 o 
  -3   9   9       14.37       41.45     25.04 o 
  -2   9   9      196.28      248.30     37.90 o 
  -1   9   9        8.77       19.94     19.48 o 
   0   9   9      478.28      566.97     30.91 o 
   1   9   9      621.99      691.31     38.85 o 
   2   9   9       21.89        0.00     28.60 o 
   3   9   9        7.09        0.00     31.30 o 
   4   9   9       64.39       67.09     38.82 o 
   5   9   9       15.20        6.85     24.52 o 
   6   9   9        2.11        1.78     22.74 o 
   7   9   9       13.57        7.51     25.70 o 
   8   9   9       27.61       29.72     34.14 o 
  -5  10   9        5.69        0.00     21.22 o 
  -4  10   9        4.80        0.00     22.01 o 
  -3  10   9        3.72       53.38     33.15 o 
  -2  10   9        0.66       36.31     30.25 o 
  -1  10   9       18.30        0.00     18.33 o 
   0  10   9       99.78       76.48     25.43 o 
   1  10   9       32.01       35.15     20.32 o 
   2  10   9       83.70       73.22     29.53 o 
   3  10   9       12.46       16.08     30.32 o 
   4  10   9       60.81       65.91     31.83 o 
   5  10   9        0.29        0.00     23.53 o 
   6  10   9       10.63       17.79     26.76 o 
   7  10   9        1.95        0.00     22.80 o 
  -4  11   9        0.80        0.00     24.78 o 
  -3  11   9        8.21        0.59     24.12 o 
  -2  11   9        3.91        0.00     26.62 o 
  -1  11   9       12.98        0.00     17.63 o 
   0  11   9       30.48       24.43     21.39 o 
   1  11   9       41.65       32.35     24.62 o 
   2  11   9        3.77        0.00     23.07 o 
   3  11   9      305.10      364.47     46.08 o 
   4  11   9        7.48       11.73     27.61 o 
   5  11   9       10.47        0.00     27.09 o 
   6  11   9        0.13        0.00     23.92 o 
  -2  12   9        1.85        0.00     21.88 o 
  -1  12   9       17.32        0.00     17.16 o 
   0  12   9        4.12       35.82     24.19 o 
   1  12   9       42.97       71.36     26.94 o 
   2  12   9        8.50        8.77     27.68 o 
   3  12   9       11.87       17.46     32.36 o 
   4  12   9       69.53       63.14     33.22 o 
   0  -9  10        3.09        0.00     16.29 o 
   1  -9  10       10.03        2.77     33.41 o 
   2  -9  10        0.01        1.05     22.01 o 
  -3  -8  10        3.47        0.00     22.54 o 
  -2  -8  10        4.94        0.00     21.42 o 
  -1  -8  10        0.16        0.00     19.09 o 
   0  -8  10        0.84       10.12     18.55 o 
   1  -8  10        1.66        8.57     17.28 o 
   2  -8  10        2.07       40.93     25.44 o 
   3  -8  10        1.02        0.00     20.63 o 
   4  -8  10        2.52        2.11     23.92 o 
   5  -8  10        0.32        0.00     27.09 o 
  -4  -7  10        8.16        0.00     24.78 o 
  -3  -7  10        2.83        0.00     21.88 o 
  -2  -7  10        3.47        0.00     26.82 o 
  -1  -7  10        3.36        0.80     17.08 o 
   0  -7  10       31.53        0.00     20.76 o 
   1  -7  10        0.75        0.00     14.30 o 
   2  -7  10        9.92        6.99     24.52 o 
   3  -7  10       13.72        0.00     15.88 o 
   4  -7  10       24.48       67.75     26.69 o 
   5  -7  10        9.34       13.84     29.39 o 
   6  -7  10        1.48       15.95     25.70 o 
  -5  -6  10        0.15        5.27     26.43 o 
  -4  -6  10        7.14        0.00     27.09 o 
  -3  -6  10        0.28       25.64     38.82 o 
  -2  -6  10        2.97        0.00     20.89 o 
  -1  -6  10        2.62        3.09     18.71 o 
   0  -6  10        3.65       28.70     20.83 o 
   1  -6  10       67.89       29.85     23.69 o 
   2  -6  10        0.55        0.00     24.58 o 
   3  -6  10       23.10        1.19     26.56 o 
   4  -6  10        6.27        0.00     28.54 o 
   5  -6  10       30.21        2.31     36.77 o 
   6  -6  10        8.58       15.88     28.07 o 
   7  -6  10       13.29       25.97     37.83 o 
  -6  -5  10        0.54        0.00     21.88 o 
  -5  -5  10        0.07       33.41     21.81 o 
  -4  -5  10        0.63        0.00     15.82 o 
  -3  -5  10        7.94        0.00     22.60 o 
  -2  -5  10        0.71        0.00     20.96 o 
  -1  -5  10       28.50       15.71     18.65 o 
   0  -5  10       14.75        0.00     21.88 o 
   1  -5  10        0.00        0.00     15.76 o 
   2  -5  10        0.02        2.90     22.60 o 
   3  -5  10       22.48       41.19     27.42 o 
   4  -5  10       12.45       20.10     24.52 o 
   5  -5  10       35.62       46.00     44.16 o 
   6  -5  10       42.26       54.24     27.28 o 
   7  -5  10        1.65        3.76     23.20 o 
   8  -5  10       17.85        8.96     31.24 o 
  -6  -4  10       10.37       19.97     25.90 o 
  -5  -4  10       29.02       37.43     28.08 o 
  -4  -4  10       10.55       21.35     29.06 o 
  -3  -4  10       24.12       27.15     27.28 o 
  -2  -4  10       24.68        0.00     25.37 o 
  -1  -4  10       42.52        0.00     18.27 o 
   0  -4  10       42.67        8.94     30.81 o 
   1  -4  10       47.00       31.70     23.14 o 
   2  -4  10       14.14       49.43     25.64 o 
   3  -4  10        6.40       12.46     23.99 o 
   4  -4  10       36.61       47.72     26.03 o 
   5  -4  10        0.12       27.75     23.13 o 
   6  -4  10        5.68        7.05     32.16 o 
   7  -4  10       76.91       98.20     32.89 o 
   8  -4  10        0.02        0.00     21.02 o 
  -7  -3  10        0.68        0.00     23.26 o 
  -6  -3  10        2.84       22.93     25.04 o 
  -5  -3  10        0.48        5.07     22.74 o 
  -4  -3  10       16.45       12.26     32.23 o 
  -3  -3  10        0.32        0.86     27.35 o 
  -2  -3  10       37.65       14.76     23.73 o 
  -1  -3  10       16.43        0.00     23.16 o 
   0  -3  10       14.94       15.62     18.87 o 
   1  -3  10        0.01        5.89     15.06 o 
   2  -3  10        4.47        0.00     21.68 o 
   3  -3  10       30.93        0.00     28.73 o 
   4  -3  10       24.74       11.60     27.09 o 
   5  -3  10      306.86      367.06     41.93 o 
   6  -3  10      103.05      137.03     37.44 o 
   7  -3  10       11.46        6.59     26.63 o 
   8  -3  10       20.10        0.00     23.53 o 
   9  -3  10        2.01       36.91     27.28 o 
  -7  -2  10        0.00        0.00     24.05 o 
  -6  -2  10        0.23        0.00     20.89 o 
  -5  -2  10       20.84       23.79     23.73 o 
  -4  -2  10       41.61       28.80     26.76 o 
  -3  -2  10       42.19       11.40     33.74 o 
  -2  -2  10      126.79      168.80     37.44 o 
  -1  -2  10        4.75        0.00     18.90 o 
   0  -2  10       14.66        0.73     23.56 o 
   1  -2  10        4.58        0.00     16.10 o 
   2  -2  10       51.77       32.16     31.70 o 
   3  -2  10        9.72       14.56     20.69 o 
   5  -2  10      156.34      301.10     36.38 o 
   6  -2  10        1.86       10.68     26.10 o 
   7  -2  10       12.57        0.00     26.23 o 
   8  -2  10        5.97       49.56     40.53 o 
   9  -2  10        0.02       42.71     23.99 o 
  -7  -1  10       11.54        0.00     21.81 o 
  -6  -1  10       10.12        0.00     28.21 o 
  -5  -1  10       10.20       40.79     29.99 o 
  -4  -1  10       28.97        0.00     34.07 o 
  -3  -1  10        0.58        0.00     20.56 o 
  -2  -1  10       57.74       88.51     29.59 o 
  -1  -1  10        9.99        0.00     17.80 o 
   0  -1  10       35.89        0.00     17.07 o 
   1  -1  10       31.70        0.00     15.47 o 
   2  -1  10       42.55        0.00     25.04 o 
   3  -1  10       52.34       28.87     23.79 o 
   4  -1  10      284.98      245.70     37.12 o 
   5  -1  10        0.70        0.00     30.25 o 
   6  -1  10      401.77      482.15     44.37 o 
   7  -1  10       39.11       75.53     27.35 o 
   8  -1  10       29.98       37.37     32.03 o 
   9  -1  10        1.98        3.10     26.30 o 
  -7   0  10        8.72       34.99     29.92 o 
  -6   0  10       11.07       28.73     29.99 o 
  -5   0  10        4.61        0.00     20.76 o 
  -4   0  10       10.27        0.00     27.81 o 
  -3   0  10       71.06       43.70     42.51 o 
  -2   0  10       21.07        0.00     24.65 o 
  -1   0  10        9.38        4.23     15.91 o 
   0   0  10      356.96      293.15     84.69 o 
   1   0  10       88.26        0.00     34.17 o 
   2   0  10        4.94        5.07     22.87 o 
   3   0  10       45.76       18.12     23.86 o 
   4   0  10        5.66       20.96     20.96 o 
   5   0  10      742.76     1031.34     52.24 o 
   6   0  10      102.22       75.53     30.45 o 
   7   0  10        6.70        0.00     22.08 o 
   8   0  10       65.60       60.57     28.27 o 
   9   0  10        1.77        0.00     23.99 o 
  10   0  10        2.36        0.00     19.90 o 
  -8   1  10        1.14        9.82     26.76 o 
  -7   1  10        0.41        0.00     14.83 o 
  -6   1  10        0.92        0.00     18.52 o 
  -5   1  10       15.00       21.02     30.51 o 
  -4   1  10       14.01        5.01     29.13 o 
  -3   1  10       24.55       26.49     22.74 o 
  -2   1  10        3.20        0.00     19.38 o 
  -1   1  10       54.86        0.00     19.59 o 
   2   1  10       15.02        0.00     24.52 o 
   3   1  10       39.45        0.00     21.81 o 
   4   1  10       88.97       23.00     27.42 o 
   5   1  10      595.82      737.18     46.10 o 
   6   1  10     1219.61     1725.25     73.32 o 
   7   1  10        7.51        0.00     19.57 o 
   8   1  10       29.34       11.14     26.23 o 
   9   1  10        0.38       24.52     23.59 o 
  10   1  10        3.04        0.00     20.30 o 
  -8   2  10       18.28        0.00     23.33 o 
  -7   2  10        1.24        8.44     23.99 o 
  -6   2  10       15.90        0.00     26.23 o 
  -5   2  10        7.05       14.76     30.71 o 
  -4   2  10       61.90      110.13     28.14 o 
  -3   2  10       41.07      105.71     29.39 o 
  -2   2  10       32.29       13.64     26.49 o 
  -1   2  10      175.94      209.23     22.76 o 
   0   2  10       57.65        0.00     14.37 o 
   1   2  10        0.65        0.00     13.69 o 
   2   2  10      172.56       72.05     28.02 o 
   3   2  10       54.35        5.54     30.65 o 
   4   2  10      231.68      299.75     34.02 o 
   5   2  10      857.59     1168.25     54.23 o 
   6   2  10      106.70      144.87     26.83 o 
   7   2  10      184.08      264.45     37.31 o 
   8   2  10      178.88      209.34     45.61 o 
   9   2  10       10.55       14.24     20.96 o 
  10   2  10        7.03        8.70     26.43 o 
  -8   3  10        0.10        0.00     20.36 o 
  -7   3  10       36.85       96.16     31.17 o 
  -6   3  10        1.06        0.00     26.23 o 
  -5   3  10      156.82      231.09     40.54 o 
  -4   3  10       19.33       27.88     30.18 o 
  -3   3  10       13.59       37.83     30.84 o 
  -2   3  10       46.86       36.97     24.65 o 
  -1   3  10        7.98        0.00     17.46 o 
   1   3  10      319.70      244.21     35.08 o 
   2   3  10        0.71        0.00     22.41 o 
   3   3  10       85.38       25.24     23.73 o 
   4   3  10       95.67      191.40     34.54 o 
   5   3  10      117.40       43.77     31.18 o 
   6   3  10      410.08      426.38     40.75 o 
   7   3  10       17.83       42.24     29.85 o 
   8   3  10      217.33      140.01     37.97 o 
   9   3  10        0.54       26.76     27.28 o 
  10   3  10        0.04        6.00     21.95 o 
  -7   4  10       29.41       42.97     35.98 o 
  -6   4  10        0.87       10.28     24.19 o 
  -5   4  10       50.05       42.51     29.86 o 
  -4   4  10        4.66        0.00     25.11 o 
  -3   4  10      122.58      120.36     31.57 o 
  -2   4  10        7.30        0.00     25.44 o 
  -1   4  10      275.52      328.83     24.49 o 
   0   4  10        1.47       13.84     15.82 o 
   1   4  10      246.27      378.50     25.87 o 
   2   4  10       33.92       15.42     21.22 o 
   3   4  10      133.63       91.82     28.61 o 
   4   4  10      155.05      194.05     30.26 o 
   5   4  10      324.35      402.95     41.60 o 
   6   4  10      352.70      522.48     43.31 o 
   7   4  10      274.41      336.13     39.95 o 
   8   4  10       12.69       53.91     28.87 o 
   9   4  10        2.37        0.92     20.69 o 
  10   4  10        0.00        0.00     21.88 o 
  -7   5  10        0.01        0.00     25.24 o 
  -6   5  10       14.56        5.14     21.35 o 
  -5   5  10       26.41        3.36     21.88 o 
  -4   5  10        2.37       20.63     20.76 o 
  -3   5  10      321.46      469.39     41.34 o 
  -2   5  10       85.55       98.60     33.75 o 
  -1   5  10        7.44       18.08     16.09 o 
   0   5  10      102.63      128.90     23.68 o 
   1   5  10       99.51      113.77     18.85 o 
   2   5  10       39.75        0.00     24.45 o 
   3   5  10      155.85      158.20     31.31 o 
   4   5  10       27.20       13.18     24.85 o 
   5   5  10       42.93       35.39     25.84 o 
   6   5  10       66.56       59.91     32.69 o 
   7   5  10        6.20       30.97     24.12 o 
   8   5  10        8.12        0.00     27.42 o 
   9   5  10       13.67       17.99     27.15 o 
  -7   6  10        0.47        0.00     26.62 o 
  -6   6  10        6.37       56.15     24.78 o 
  -5   6  10      158.04      249.54     35.00 o 
  -4   6  10       71.00       75.60     28.93 o 
  -3   6  10      444.84      617.86     47.54 o 
  -2   6  10      253.20      244.83     33.88 o 
  -1   6  10       51.91       48.20     20.68 o 
   0   6  10     1065.25     1456.35     99.80 o 
   1   6  10       10.16       20.47     29.46 o 
   2   6  10        0.22       10.15     26.43 o 
   3   6  10       59.10       26.96     25.18 o 
   4   6  10       70.69       41.98     46.73 o 
   5   6  10        7.09       24.65     22.67 o 
   6   6  10       15.99        0.00     23.73 o 
   7   6  10      120.50      122.79     32.82 o 
   8   6  10        9.96        0.00     25.77 o 
   9   6  10        0.69        0.00     17.07 o 
  -6   7  10        3.84       28.40     23.99 o 
  -5   7  10        7.81       25.24     26.16 o 
  -4   7  10        2.14        0.00     22.41 o 
  -3   7  10       53.61       53.25     25.77 o 
  -2   7  10      110.48      199.51     37.24 o 
  -1   7  10       39.23        3.18     19.83 o 
   0   7  10       63.25       57.25     24.52 o 
   1   7  10      188.01      219.49     26.40 o 
   2   7  10       87.19       91.61     26.30 o 
   3   7  10        6.82        0.00     23.79 o 
   4   7  10       86.99       50.62     29.26 o 
   5   7  10        2.52        0.00     20.63 o 
   6   7  10       11.20        0.00     23.79 o 
   7   7  10       64.22      129.37     36.71 o 
   8   7  10       62.00       49.43     43.83 o 
   9   7  10        0.06        0.00     19.70 o 
  -6   8  10        0.01       18.72     28.67 o 
  -5   8  10        1.39        0.00     22.67 o 
  -4   8  10        8.30        9.29     25.77 o 
  -3   8  10       92.88      128.85     53.12 o 
  -2   8  10       13.87       13.25     28.54 o 
  -1   8  10       98.13       94.51     19.08 o 
   0   8  10     1190.50     1522.27     50.84 o 
   1   8  10       32.07       27.53     50.62 o 
   2   8  10       70.12       41.92     26.49 o 
   3   8  10      212.99      236.64     38.63 o 
   4   8  10       59.75       94.51     32.23 o 
   5   8  10       32.98        0.00     29.79 o 
   6   8  10        0.04       44.42     25.90 o 
   7   8  10       24.51       17.86     26.63 o 
   8   8  10        0.29        0.00     24.45 o 
  -5   9  10        0.07       23.00     24.58 o 
  -4   9  10       12.99        0.00     26.89 o 
  -3   9  10        0.06        0.00     22.14 o 
  -2   9  10        1.83        0.00     19.84 o 
  -1   9  10       72.04       67.32     19.42 o 
   0   9  10        1.13        0.00     16.56 o 
   1   9  10      105.83       53.01     40.11 o 
   2   9  10      261.50      292.09     37.11 o 
   3   9  10        6.00       17.00     32.89 o 
   4   9  10        9.93        0.00     19.84 o 
   5   9  10        3.80       50.61     24.71 o 
   6   9  10        0.33       11.66     21.81 o 
   7   9  10        7.55       21.42     23.73 o 
  -4  10  10        1.23       24.65     25.57 o 
  -3  10  10        0.10        0.00     22.28 o 
  -2  10  10        0.05        0.00     28.67 o 
  -1  10  10        3.19        0.00     16.69 o 
   0  10  10       13.32        2.66     18.34 o 
   1  10  10       17.91       21.43     18.67 o 
   2  10  10      277.05      252.34     38.37 o 
   3  10  10      106.54      146.71     36.65 o 
   4  10  10       25.54       18.98     33.15 o 
   5  10  10        1.47        0.00     19.70 o 
   6  10  10       29.21       24.71     24.58 o 
   7  10  10        2.76       32.29     22.74 o 
  -3  11  10        7.11        1.38     22.60 o 
  -2  11  10       15.83       30.12     28.73 o 
  -1  11  10        0.25        3.30     15.41 o 
   0  11  10        2.10        5.41     18.75 o 
   1  11  10       24.53       11.27     18.29 o 
   2  11  10      170.47      170.71     37.57 o 
   3  11  10        3.40        0.00     22.80 o 
   4  11  10       27.87       32.03     30.05 o 
   5  11  10       17.62       15.69     23.59 o 
  -1  12  10       10.04       30.07     21.75 o 
   0  12  10        2.46        1.69     17.93 o 
   1  12  10        2.28        5.60     17.92 o 
   2  12  10        0.39        7.05     20.76 o 
   3  12  10       23.45        2.37     31.77 o 
  -1  -8  11        0.33        3.42     15.17 o 
   0  -8  11        4.01        5.45     20.99 o 
   1  -8  11        0.36        9.45     18.49 o 
   2  -8  11        0.00        0.00     24.85 o 
   3  -8  11        4.66       15.55     28.01 o 
  -3  -7  11        0.75        0.00     23.33 o 
  -2  -7  11        0.54        1.45     25.11 o 
  -1  -7  11        5.06        0.00     22.12 o 
   0  -7  11        0.93        0.00     17.91 o 
   1  -7  11        6.63        4.36     32.06 o 
   2  -7  11        0.02       29.39     30.91 o 
   3  -7  11        5.45       26.89     21.29 o 
   4  -7  11        0.60        0.00     20.76 o 
   5  -7  11        2.06        0.00     24.19 o 
  -4  -6  11        0.01        0.00     29.39 o 
  -3  -6  11        4.98       30.05     26.49 o 
  -2  -6  11        2.05       17.53     28.14 o 
  -1  -6  11        0.30        3.73     19.43 o 
   0  -6  11        7.57       16.50     26.69 o 
   1  -6  11        4.24        9.18     18.69 o 
   2  -6  11        1.38        9.75     25.37 o 
   3  -6  11       19.90       35.13     24.32 o 
   4  -6  11        8.25       22.41     23.26 o 
   5  -6  11        8.42       22.14     39.34 o 
   6  -6  11        2.39       14.37     22.93 o 
  -5  -5  11        1.15        0.00     22.47 o 
  -4  -5  11        0.81        0.00     33.41 o 
  -3  -5  11       35.61       35.79     27.88 o 
  -2  -5  11        0.64        0.00     22.60 o 
  -1  -5  11       16.72        0.00     16.63 o 
   0  -5  11       11.09        0.00     21.06 o 
   1  -5  11       35.85        0.00     22.11 o 
   2  -5  11      114.61      145.13     30.65 o 
   3  -5  11        0.20       45.21     24.98 o 
   4  -5  11        3.19       38.42     25.83 o 
   5  -5  11        7.43        0.72     30.25 o 
   6  -5  11       23.05       15.03     24.65 o 
   7  -5  11        0.13        2.17     21.09 o 
  -6  -4  11        1.95        1.65     32.62 o 
  -5  -4  11        3.33        0.00     20.63 o 
  -4  -4  11        6.60       33.15     34.80 o 
  -3  -4  11       64.82      123.77     37.17 o 
  -2  -4  11        2.27        4.22     26.43 o 
  -1  -4  11        0.90        0.00     16.60 o 
   0  -4  11        4.12        0.00     19.61 o 
   1  -4  11        0.63       11.06     32.79 o 
   2  -4  11       23.75        0.00     33.28 o 
   3  -4  11        7.45       16.08     21.48 o 
   4  -4  11       74.09       95.17     35.46 o 
   5  -4  11        0.37        0.00     28.27 o 
   6  -4  11       15.34        6.92     29.33 o 
   7  -4  11        1.74       19.77     25.97 o 
   8  -4  11        1.22       23.79     35.52 o 
  -6  -3  11        8.11        0.00     26.76 o 
  -5  -3  11        0.69        0.00     21.95 o 
  -4  -3  11       16.77        0.00     26.63 o 
  -3  -3  11        0.01        4.42     23.40 o 
  -2  -3  11       40.36        4.88     37.90 o 
  -1  -3  11      171.92      142.33     24.53 o 
   0  -3  11       37.40        0.00     33.84 o 
   1  -3  11        3.60        0.65     20.59 o 
   2  -3  11       24.65        0.00     29.72 o 
   3  -3  11       33.70       18.59     25.31 o 
   4  -3  11      426.14      646.07     51.89 o 
   5  -3  11      191.54      303.01     39.75 o 
   6  -3  11        2.02        4.42     24.78 o 
   7  -3  11       75.56       77.31     35.26 o 
   8  -3  11        4.59       54.17     25.70 o 
  -6  -2  11        1.38        0.00     26.62 o 
  -5  -2  11        0.53        0.00     23.40 o 
  -4  -2  11        2.21        0.00     29.66 o 
  -3  -2  11       11.41        0.00     27.75 o 
  -2  -2  11        6.29       21.75     24.52 o 
  -1  -2  11       26.32       28.81     34.50 o 
   0  -2  11       32.69        0.00     22.97 o 
   1  -2  11        0.10        0.00     21.68 o 
   2  -2  11        2.25       13.97     23.00 o 
   3  -2  11        4.33       12.65     19.24 o 
   4  -2  11      220.72      326.43     43.51 o 
   5  -2  11        9.82        0.00     23.86 o 
   6  -2  11       17.80        0.00     25.37 o 
   7  -2  11       25.74       46.66     27.55 o 
   8  -2  11        0.15        0.00     25.77 o 
   9  -2  11        0.56        0.00     16.21 o 
  -7  -1  11        8.74       25.64     31.24 o 
  -6  -1  11        0.49        0.00     25.04 o 
  -5  -1  11        0.12       15.16     26.62 o 
  -4  -1  11       13.40        4.75     29.52 o 
  -3  -1  11        3.07        3.62     27.22 o 
  -2  -1  11      121.71      158.98     31.04 o 
  -1  -1  11       19.25        0.00     25.83 o 
   0  -1  11      127.54       38.29     29.94 o 
   1  -1  11       32.07        0.00     18.67 o 
   2  -1  11        5.56        0.00     25.24 o 
   3  -1  11      347.65      469.35     45.43 o 
   4  -1  11      478.71      546.69     53.21 o 
   5  -1  11       56.88       46.79     26.89 o 
   6  -1  11       32.12       49.69     24.78 o 
   7  -1  11       15.41        8.30     28.67 o 
   8  -1  11       23.66       42.84     26.82 o 
   9  -1  11       17.32        0.00     19.38 o 
  -7   0  11        1.07       12.65     22.01 o 
  -6   0  11        0.09        4.28     19.24 o 
  -5   0  11        6.80       31.44     25.31 o 
  -4   0  11       24.00       20.76     23.26 o 
  -3   0  11       12.93        9.56     28.01 o 
  -2   0  11       32.86        0.00     26.63 o 
  -1   0  11        0.75        9.67     14.86 o 
   0   0  11        7.84        0.00     13.56 o 
   1   0  11       37.84        0.00     22.47 o 
   2   0  11       37.22        0.00     26.49 o 
   3   0  11        3.55        7.51     24.78 o 
   4   0  11       36.89        0.00     28.34 o 
   5   0  11        1.49        0.00     22.34 o 
   6   0  11      331.95      357.97     39.69 o 
   7   0  11        6.53        3.56     23.07 o 
   8   0  11        7.08       38.36     25.44 o 
   9   0  11        0.22        0.00     19.31 o 
  -7   1  11        0.08       13.18     25.83 o 
  -6   1  11       36.18       22.93     27.61 o 
  -5   1  11       15.43        8.17     29.52 o 
  -4   1  11        5.81       53.71     22.54 o 
  -3   1  11        1.00        0.00     26.95 o 
  -2   1  11        3.13       13.05     19.97 o 
  -1   1  11       12.59        0.00     19.25 o 
   0   1  11        0.04        0.85     15.61 o 
   1   1  11       45.57        0.00     20.34 o 
   2   1  11       79.36        0.00     27.68 o 
   3   1  11        6.80       16.15     22.60 o 
   4   1  11       22.58        6.46     23.33 o 
   5   1  11       11.88        0.00     24.25 o 
   6   1  11      619.41      739.97     50.65 o 
   7   1  11       22.60       27.28     24.58 o 
   8   1  11       12.23       62.61     33.22 o 
   9   1  11       43.07       65.05     28.27 o 
  -7   2  11       18.63       39.74     30.58 o 
  -6   2  11       31.06       11.99     25.70 o 
  -5   2  11       12.45       40.00     25.04 o 
  -4   2  11       23.53        3.10     26.56 o 
  -3   2  11        6.77        0.00     29.72 o 
  -2   2  11        3.03       10.48     22.41 o 
  -1   2  11        0.82        9.83     16.93 o 
   0   2  11        1.55        0.00     15.10 o 
   1   2  11        3.37        0.00     24.78 o 
   2   2  11       31.80        5.21     25.97 o 
   3   2  11        1.09        0.00     17.00 o 
   4   2  11      272.83      414.60     42.72 o 
   5   2  11       70.91      158.51     30.84 o 
   6   2  11      334.44      421.66     40.94 o 
   7   2  11        1.05        0.00     28.07 o 
   8   2  11       13.59        0.00     26.89 o 
   9   2  11        1.45        0.00     20.69 o 
  -7   3  11        0.01        0.00     21.81 o 
  -6   3  11       15.15        0.00     22.87 o 
  -5   3  11       24.89       45.80     28.60 o 
  -4   3  11      234.88      382.92     49.11 o 
  -3   3  11      121.35      136.70     33.02 o 
  -2   3  11        2.59       13.05     21.35 o 
  -1   3  11        4.28        0.38     16.18 o 
   1   3  11        2.29       28.21     15.92 o 
   2   3  11       12.69        2.17     21.35 o 
   3   3  11      198.22       88.92     35.33 o 
   4   3  11      135.98       92.28     34.80 o 
   5   3  11       43.88       21.55     27.42 o 
   6   3  11        6.21        5.01     23.33 o 
   7   3  11        8.41        0.00     26.56 o 
   8   3  11       42.64       64.98     34.60 o 
   9   3  11        0.00       27.42     24.91 o 
  -7   4  11       15.28       11.66     23.20 o 
  -6   4  11        0.42       16.48     24.45 o 
  -5   4  11       51.96       93.78     37.63 o 
  -4   4  11       44.31        0.00     25.64 o 
  -3   4  11       94.96      150.34     33.55 o 
  -2   4  11      230.72      201.25     32.70 o 
  -1   4  11      364.72      559.89     73.65 o 
   0   4  11       42.22       17.86     20.03 o 
   1   4  11       76.05       19.20     25.44 o 
   2   4  11        3.69        0.00     28.93 o 
   3   4  11       36.23       37.24     26.16 o 
   4   4  11       22.39       11.93     24.06 o 
   5   4  11      131.96      102.03     28.80 o 
   6   4  11      101.37      157.33     32.36 o 
   7   4  11        0.04        0.00     19.24 o 
   8   4  11       44.72        0.00     28.80 o 
   9   4  11        0.00        0.00     19.44 o 
  -7   5  11        6.11       17.46     22.87 o 
  -6   5  11        0.18        6.99     27.42 o 
  -5   5  11       17.05        9.29     26.82 o 
  -4   5  11       32.33       79.28     31.04 o 
  -3   5  11      317.90      450.59     44.17 o 
  -2   5  11      208.37      143.90     32.56 o 
  -1   5  11      249.50      211.80     24.97 o 
   0   5  11       92.52       73.52     34.01 o 
   1   5  11        5.77       24.41     18.25 o 
   2   5  11       39.16        0.00     37.04 o 
   3   5  11        2.99        3.43     21.55 o 
   4   5  11       13.93        1.65     23.46 o 
   5   5  11        3.76       26.76     25.64 o 
   6   5  11       26.81       25.83     24.19 o 
   7   5  11       75.29      140.65     49.96 o 
   8   5  11        0.02        2.24     21.88 o 
   9   5  11       27.68       32.23     29.72 o 
  -6   6  11        0.18        0.00     23.59 o 
  -5   6  11       27.82        6.00     29.26 o 
  -4   6  11       46.43       54.44     23.79 o 
  -3   6  11       88.86      139.40     32.82 o 
  -2   6  11      167.40      150.35     44.56 o 
  -1   6  11       94.70       52.31     20.83 o 
   0   6  11        1.31        0.00     19.42 o 
   1   6  11      445.23      510.42     71.08 o 
   2   6  11       12.43       10.28     31.24 o 
   3   6  11        8.22        0.00     20.76 o 
   4   6  11       58.79       69.60     28.67 o 
   5   6  11        9.89        3.10     26.82 o 
   6   6  11       17.19       37.43     29.06 o 
   7   6  11       62.31       38.09     43.89 o 
   8   6  11       13.94       12.59     25.57 o 
   9   6  11        0.01       23.66     23.33 o 
  -6   7  11        1.84       23.66     32.03 o 
  -5   7  11        1.70        2.77     25.37 o 
  -4   7  11        0.91        0.00     27.94 o 
  -3   7  11       22.51       17.53     30.91 o 
  -2   7  11       57.44       12.85     36.45 o 
  -1   7  11      144.24      153.22     29.86 o 
   0   7  11     1430.60     1895.17     59.30 o 
   1   7  11        4.97        0.00     26.03 o 
   2   7  11       11.68        0.00     20.76 o 
   3   7  11        6.62        0.00     20.76 o 
   4   7  11        4.07        0.00     22.34 o 
   5   7  11       21.91       11.27     21.62 o 
   6   7  11        2.93        0.66     20.89 o 
   7   7  11      118.78      151.20     31.24 o 
   8   7  11        3.24        0.00     24.12 o 
  -5   8  11        3.87       40.60     34.66 o 
  -4   8  11        4.18        0.00     25.70 o 
  -3   8  11        7.62       32.69     30.91 o 
  -2   8  11        8.54        0.00     25.70 o 
  -1   8  11        0.51        5.97     16.41 o 
   0   8  11       10.89       29.46     23.53 o 
   1   8  11      986.67     1225.78     47.39 o 
   2   8  11      127.83       95.24     29.13 o 
   3   8  11        1.90        0.00     25.44 o 
   4   8  11        0.69       10.28     29.46 o 
   5   8  11      103.00      119.82     31.44 o 
   6   8  11       14.17       46.66     23.53 o 
   7   8  11        0.05        7.58     25.11 o 
   8   8  11        0.21        0.40     24.52 o 
  -5   9  11        1.39        0.00     22.08 o 
  -4   9  11        3.36        0.00     27.81 o 
  -3   9  11       89.30       97.21     31.17 o 
  -2   9  11        3.77        8.11     29.39 o 
  -1   9  11        1.45        0.00     13.93 o 
   0   9  11       38.43       32.64     24.94 o 
   1   9  11       45.59       45.73     18.83 o 
   2   9  11      480.90      577.71     49.32 o 
   3   9  11       10.24        0.00     24.38 o 
   4   9  11       84.58      148.75     31.77 o 
   5   9  11        2.89        0.00     25.11 o 
   6   9  11       50.48       75.40     28.80 o 
   7   9  11        6.00        0.00     20.69 o 
  -4  10  11       13.01        0.00     22.93 o 
  -3  10  11        9.83        0.00     23.13 o 
  -2  10  11       26.07        7.51     24.12 o 
  -1  10  11        0.40        0.00     18.29 o 
   0  10  11       79.57       72.55     23.05 o 
   1  10  11       74.89       46.96     34.07 o 
   2  10  11       87.55      144.87     33.88 o 
   3  10  11      179.44      126.16     41.06 o 
   4  10  11       16.94       27.15     25.70 o 
   5  10  11       18.58       17.46     29.00 o 
   6  10  11        0.02        0.00     19.31 o 
  -2  11  11        3.33       65.77     25.90 o 
  -1  11  11       37.84       48.13     23.13 o 
   0  11  11        2.73        0.00     19.41 o 
   1  11  11       27.28       15.70     21.27 o 
   2  11  11        9.90        0.00     23.26 o 
   3  11  11        0.95       39.15     27.09 o 
   4  11  11        0.87        0.00     19.84 o 
   5  11  11        6.05       25.11     24.32 o 
   0  12  11       16.60       14.12     20.70 o 
   1  12  11        0.87        0.00     19.23 o 
   2  12  11       14.90       19.51     24.32 o 
   3  12  11        4.82        1.78     23.13 o 
  -1  -7  12        0.02        0.00     15.12 o 
   0  -7  12        0.89        0.00     16.04 o 
   1  -7  12        0.35        0.00     18.71 o 
   2  -7  12        6.66       24.71     31.37 o 
   3  -7  12        0.07        0.00     27.28 o 
   4  -7  12        7.93       21.55     30.84 o 
  -3  -6  12        2.67        2.24     22.67 o 
  -2  -6  12       16.76        0.00     32.29 o 
  -1  -6  12        2.51        0.00     17.76 o 
   0  -6  12        0.62        0.45     19.15 o 
   1  -6  12        2.54        0.00     15.22 o 
   2  -6  12        5.76        9.56     29.92 o 
   3  -6  12        0.40        0.00     22.08 o 
   4  -6  12        5.20       38.49     29.33 o 
   5  -6  12        5.19        0.13     26.89 o 
   6  -6  12        1.62        0.00     18.39 o 
  -4  -5  12        2.10        0.00     22.41 o 
  -3  -5  12       12.45        0.00     22.01 o 
  -2  -5  12        0.05        5.60     24.52 o 
  -1  -5  12        0.01       18.44     18.82 o 
   0  -5  12        5.03        0.00     15.83 o 
   1  -5  12        0.05        0.00     15.47 o 
   2  -5  12        1.24        0.00     21.02 o 
   3  -5  12       23.67        0.00     30.71 o 
   4  -5  12       36.91       18.65     31.77 o 
   5  -5  12        0.20        0.00     18.52 o 
   6  -5  12        0.17        0.00     22.47 o 
   7  -5  12        0.07       25.70     22.80 o 
  -5  -4  12        0.28        0.00     20.43 o 
  -4  -4  12        3.78        0.00     17.60 o 
  -3  -4  12        0.75        0.00     20.89 o 
  -2  -4  12        0.00        0.00     19.70 o 
  -1  -4  12       27.71       16.07     24.85 o 
   0  -4  12       18.30        0.00     17.60 o 
   1  -4  12        0.11       18.31     16.54 o 
   2  -4  12        8.39       24.38     28.80 o 
   3  -4  12      205.23      384.49     50.69 o 
   4  -4  12        5.15       42.44     24.91 o 
   5  -4  12        0.33       48.44     27.09 o 
   6  -4  12       10.64        2.50     20.30 o 
   7  -4  12        2.43        0.00     20.96 o 
  -5  -3  12        0.42        6.92     27.15 o 
  -4  -3  12        1.17        0.00     20.56 o 
  -3  -3  12        2.76       24.45     23.53 o 
  -2  -3  12        6.09        0.00     20.89 o 
  -1  -3  12       13.73        0.00     13.64 o 
   0  -3  12       28.77        0.00     21.97 o 
   1  -3  12       11.38        0.00     21.60 o 
   2  -3  12       43.60       13.38     36.12 o 
   3  -3  12      224.04      359.19     40.67 o 
   4  -3  12       10.53        4.94     26.23 o 
   5  -3  12       53.87       61.75     33.02 o 
   6  -3  12        0.10        9.03     23.99 o 
   7  -3  12       13.83        0.00     21.62 o 
   8  -3  12        2.29        0.00     19.57 o 
  -6  -2  12        0.85       14.89     27.81 o 
  -5  -2  12        5.40        0.00     27.28 o 
  -4  -2  12        7.46        0.00     22.93 o 
  -3  -2  12        1.39        0.00     23.53 o 
  -2  -2  12       10.85       18.45     22.54 o 
  -1  -2  12       12.91        0.00     17.23 o 
   0  -2  12        5.80        0.00     17.45 o 
   1  -2  12        1.07       12.38     20.17 o 
   2  -2  12        4.80        0.00     26.36 o 
   3  -2  12       11.43        0.00     35.32 o 
   4  -2  12      101.21       78.89     33.42 o 
   6  -2  12        6.78       47.05     26.16 o 
   7  -2  12        0.78        0.00     22.60 o 
   8  -2  12        7.32        0.00     31.24 o 
  -6  -1  12        9.53       18.72     33.48 o 
  -5  -1  12        1.57        0.00     23.20 o 
  -4  -1  12        5.24        0.00     23.59 o 
  -3  -1  12        0.11        0.00     21.62 o 
  -2  -1  12       18.80        0.00     30.45 o 
  -1  -1  12        0.16        0.00     17.79 o 
   0  -1  12      125.24        0.00     46.60 o 
   1  -1  12        6.33        0.00     36.54 o 
   2  -1  12        0.01        0.00     23.46 o 
   4  -1  12      124.90      283.42     51.48 o 
   6  -1  12       31.63       13.58     27.88 o 
   7  -1  12        1.24        0.00     17.46 o 
   8  -1  12        1.47       11.86     26.49 o 
   9  -1  12        1.30       17.13     20.30 o 
  -6   0  12        8.52        0.00     26.89 o 
  -5   0  12        4.28        9.23     30.71 o 
  -4   0  12        3.98       13.77     26.03 o 
  -3   0  12        9.60        0.00     25.11 o 
  -2   0  12        0.50        0.00     23.73 o 
  -1   0  12       10.22        0.00     32.36 o 
   0   0  12        6.38        0.00     15.88 o 
   1   0  12       20.44        0.00     18.44 o 
   2   0  12       77.38        0.00     36.18 o 
   4   0  12      256.75      237.65     38.83 o 
   5   0  12        2.78       35.92     26.56 o 
   6   0  12        5.26        3.76     20.83 o 
   7   0  12        6.23       14.50     27.94 o 
   8   0  12        4.99        1.25     25.31 o 
   9   0  12        0.69       24.38     23.59 o 
  -6   1  12       17.24        7.97     24.71 o 
  -5   1  12       12.19        0.00     23.79 o 
  -4   1  12       23.77       51.80     31.17 o 
  -3   1  12        1.85        0.00     20.56 o 
  -2   1  12        1.80       18.39     20.89 o 
  -1   1  12       61.01        0.00     27.25 o 
   0   1  12       10.95        0.00     20.14 o 
   2   1  12       16.42        0.00     23.20 o 
   3   1  12       20.34        0.00     20.89 o 
   5   1  12      197.18      324.31     39.55 o 
   6   1  12        2.75        8.57     27.02 o 
   7   1  12       18.35        0.00     22.87 o 
   8   1  12        3.95        0.00     18.91 o 
   9   1  12        4.91        0.00     16.28 o 
  -7   2  12        0.03        0.00     25.77 o 
  -6   2  12        4.83       17.46     28.07 o 
  -5   2  12       11.75        0.00     31.44 o 
  -4   2  12      124.96      181.25     37.96 o 
  -3   2  12      195.73      334.72     40.67 o 
  -2   2  12       86.50       98.01     34.07 o 
  -1   2  12        0.74        0.00     18.92 o 
   0   2  12       46.11        0.00     19.14 o 
   1   2  12        3.39       10.14     25.67 o 
   2   2  12        1.16        0.00     23.07 o 
   3   2  12       29.51        0.72     22.80 o 
   4   2  12      498.19      625.37     47.94 o 
   5   2  12       48.77        9.49     29.00 o 
   6   2  12       42.31       19.38     28.21 o 
   7   2  12       39.63       20.23     26.76 o 
   8   2  12        1.38       25.31     23.07 o 
   9   2  12        0.17       45.28     26.16 o 
  -6   3  12        1.48       20.43     26.49 o 
  -5   3  12       41.97      126.27     28.60 o 
  -4   3  12       27.87       19.05     44.82 o 
  -3   3  12       15.72        0.00     26.16 o 
  -2   3  12      138.00      131.83     31.70 o 
  -1   3  12       33.18        0.00     22.31 o 
   0   3  12       40.38        0.00     17.46 o 
   1   3  12        7.96       14.10     18.49 o 
   2   3  12       54.22        0.00     37.17 o 
   3   3  12       41.41        0.00     27.88 o 
   4   3  12       56.22       34.07     30.58 o 
   5   3  12        9.20        0.00     30.18 o 
   6   3  12      139.40      197.27     37.44 o 
   7   3  12       36.14       33.48     26.63 o 
   8   3  12        4.49        0.00     20.69 o 
   9   3  12        6.67       49.43     23.92 o 
  -6   4  12       37.90       65.05     33.02 o 
  -5   4  12       28.12       15.88     26.89 o 
  -4   4  12       34.85       41.45     29.79 o 
  -3   4  12      156.46      164.65     40.47 o 
  -2   4  12        2.83        0.00     24.52 o 
  -1   4  12     1191.97     1815.65     76.02 o 
   0   4  12        3.77        4.99     17.70 o 
   1   4  12        4.33        0.00     14.49 o 
   2   4  12        0.57        7.18     22.80 o 
   3   4  12      169.60      156.09     40.34 o 
   4   4  12      157.02      257.33     35.73 o 
   5   4  12       51.17        0.00     24.71 o 
   6   4  12      152.21      182.45     37.97 o 
   7   4  12       26.60      135.83     50.09 o 
   8   4  12       10.12        0.00     28.27 o 
   9   4  12        1.08        0.00     20.10 o 
  -6   5  12       11.29       41.32     26.30 o 
  -5   5  12        6.96       11.66     29.46 o 
  -4   5  12        7.14        0.00     24.52 o 
  -3   5  12        1.44       25.50     28.27 o 
  -2   5  12      321.78      408.01     40.54 o 
  -1   5  12      120.69      116.22    100.55 o 
   0   5  12      812.59     1199.85     45.38 o 
   1   5  12       61.16       38.33     30.81 o 
   2   5  12       25.97        0.00     25.70 o 
   3   5  12      150.61      190.62     40.87 o 
   4   5  12       21.27       13.64     26.03 o 
   5   5  12      130.70       94.52     30.98 o 
   7   5  12        9.80        0.00     22.01 o 
   8   5  12        3.35        0.00     23.92 o 
   9   5  12        6.49        0.00     26.62 o 
  -6   6  12        0.60        0.00     25.90 o 
  -5   6  12        5.81       38.75     24.12 o 
  -4   6  12        0.16        0.00     23.59 o 
  -3   6  12        6.59        0.00     24.65 o 
  -2   6  12      212.35      266.04     37.97 o 
  -1   6  12      988.23     1415.00     52.86 o 
   0   6  12        4.88       17.41     17.32 o 
   1   6  12       39.06       21.06     17.71 o 
   2   6  12        2.66        7.71     24.78 o 
   3   6  12       25.73       32.16     27.35 o 
   4   6  12       27.75        0.00     28.14 o 
   5   6  12       40.33        0.00     25.90 o 
   6   6  12        2.55       29.92     23.86 o 
   7   6  12       17.30        0.33     25.18 o 
   8   6  12        3.03        0.00     23.13 o 
  -5   7  12        0.01       19.64     28.27 o 
  -4   7  12        2.37       10.61     28.21 o 
  -3   7  12        6.45        0.59     19.64 o 
  -2   7  12        3.75        0.00     23.99 o 
  -1   7  12       24.89        9.16     18.77 o 
   0   7  12      157.26      170.07     24.41 o 
   1   7  12      101.36       67.63     38.99 o 
   2   7  12        1.96        0.00     27.75 o 
   3   7  12        6.22        8.11     32.03 o 
   4   7  12      224.93      249.10     43.04 o 
   5   7  12        1.88        0.00     21.29 o 
   6   7  12        5.47       19.77     24.58 o 
   7   7  12        5.32       25.90     24.98 o 
   8   7  12        0.04        2.44     27.61 o 
  -5   8  12        0.34        0.00     20.17 o 
  -4   8  12        3.61        0.00     23.26 o 
  -3   8  12        2.61        1.85     30.71 o 
  -2   8  12       41.60       36.45     29.53 o 
  -1   8  12       13.50        0.00     16.14 o 
   0   8  12       46.83       23.85     24.56 o 
   1   8  12       90.21       47.49     29.89 o 
   2   8  12       59.74       59.71     27.09 o 
   3   8  12       10.57        0.00     24.32 o 
   4   8  12       49.93       29.53     43.70 o 
   5   8  12        6.99        8.37     26.16 o 
   6   8  12        0.53        6.79     26.10 o 
   7   8  12       18.10        1.85     23.92 o 
  -4   9  12        6.13        7.97     22.41 o 
  -3   9  12       23.28       17.99     29.26 o 
  -2   9  12        0.59       61.36     23.26 o 
  -1   9  12        0.11        0.00     18.91 o 
   0   9  12        0.45        0.00     19.85 o 
   1   9  12       16.20        0.00     18.16 o 
   2   9  12       17.62        6.19     25.44 o 
   3   9  12       24.64       33.35     31.37 o 
   4   9  12       57.28       79.15     27.48 o 
   5   9  12        3.69        0.00     21.81 o 
   6   9  12      110.93       59.19     29.07 o 
   7   9  12        0.37       32.23     29.46 o 
  -3  10  12        0.98        0.00     19.57 o 
  -2  10  12        1.26        0.00     19.97 o 
  -1  10  12        2.05        0.00     16.33 o 
   0  10  12       25.21       30.47     19.44 o 
   1  10  12        0.01        0.00     19.11 o 
   2  10  12       26.66        0.00     26.30 o 
   3  10  12        4.80        0.00     30.97 o 
   4  10  12        4.62       35.32     30.58 o 
   5  10  12       14.15        0.00     24.58 o 
   6  10  12        0.13        0.00     24.32 o 
  -2  11  12       29.47       65.38     42.77 o 
  -1  11  12        2.81       12.05     16.32 o 
   0  11  12       13.89       29.26     23.75 o 
   1  11  12        3.51       12.17     18.83 o 
   2  11  12        5.84       10.35     29.33 o 
   3  11  12        0.47       13.77     27.81 o 
   4  11  12       10.17        4.88     24.52 o 
  -2  -6  13        0.00       11.20     26.10 o 
  -1  -6  13        1.96        0.00     17.63 o 
   0  -6  13       16.00        4.48     23.14 o 
   1  -6  13       28.48        3.62     25.31 o 
   2  -6  13       38.83        0.00     28.80 o 
   3  -6  13        9.74       11.73     21.68 o 
   4  -6  13        1.59        0.00     24.58 o 
  -3  -5  13        1.19        0.00     18.06 o 
  -2  -5  13        4.46        0.00     25.83 o 
  -1  -5  13       11.22       10.14     23.07 o 
   0  -5  13        2.18        0.00     16.13 o 
   1  -5  13       45.58       30.73     39.77 o 
   2  -5  13        3.68        0.00     24.65 o 
   3  -5  13       27.93       18.19     30.51 o 
   4  -5  13        0.08       11.66     22.34 o 
   5  -5  13       27.16        0.00     28.47 o 
   6  -5  13        3.37       11.66     21.88 o 
  -4  -4  13        0.06        0.00     22.80 o 
  -3  -4  13        5.38       12.85     29.99 o 
  -2  -4  13        0.01       37.89     28.34 o 
  -1  -4  13        0.96       13.92     16.77 o 
   0  -4  13       15.65        0.00     17.01 o 
   1  -4  13       37.02        0.00     20.46 o 
   2  -4  13       44.90        0.00     25.64 o 
   3  -4  13        2.80        0.00     26.10 o 
   4  -4  13       27.10        0.00     25.04 o 
   5  -4  13        0.00        0.00     21.68 o 
   6  -4  13        1.93        0.00     26.69 o 
   7  -4  13        3.56        0.00     18.32 o 
  -5  -3  13        1.05        0.00     24.45 o 
  -4  -3  13        0.05        0.00     23.99 o 
  -3  -3  13        8.73        6.26     26.89 o 
  -2  -3  13        0.59        1.71     21.09 o 
  -1  -3  13        0.11        0.00     15.80 o 
   0  -3  13       29.05        0.00     24.27 o 
   1  -3  13        9.29       28.83     17.89 o 
   2  -3  13       61.92        0.00     34.67 o 
   3  -3  13      223.50      300.45     45.02 o 
   4  -3  13       35.93        0.00     31.17 o 
   5  -3  13        0.49        5.40     24.65 o 
   6  -3  13       10.18        0.00     22.21 o 
   7  -3  13        6.34       42.64     30.12 o 
  -5  -2  13        0.38        0.00     22.67 o 
  -4  -2  13        1.07        0.99     22.93 o 
  -3  -2  13        1.85       38.82     25.90 o 
  -2  -2  13        7.04        0.00     24.05 o 
  -1  -2  13        2.51        0.00     16.80 o 
   0  -2  13        0.12       13.10     15.59 o 
   1  -2  13       67.24        6.53     27.45 o 
   2  -2  13        1.36       19.24     25.04 o 
   3  -2  13        3.47        0.00     25.37 o 
   4  -2  13       18.33        0.00     28.60 o 
   5  -2  13       28.74        0.00     26.36 o 
   6  -2  13        4.65       24.05     26.56 o 
   7  -2  13        0.24        0.00     26.10 o 
   8  -2  13        0.92        9.36     26.30 o 
  -5  -1  13        4.04        0.00     22.80 o 
  -4  -1  13       36.22        0.00     23.86 o 
  -3  -1  13        0.74        0.00     20.36 o 
  -2  -1  13        2.09        0.00     20.63 o 
  -1  -1  13        0.26        0.00     15.99 o 
   0  -1  13        0.34        0.00     21.25 o 
   1  -1  13       15.44        0.00     18.59 o 
   2  -1  13       72.55        0.00     32.23 o 
   3  -1  13        8.11        0.00     26.82 o 
   4  -1  13       72.70      108.42     38.56 o 
   5  -1  13       27.01        0.00     24.45 o 
   6  -1  13       19.90        0.00     23.46 o 
   7  -1  13       20.42       31.90     40.14 o 
   8  -1  13       35.13        0.00     35.98 o 
  -6   0  13        0.03       50.42     29.85 o 
  -5   0  13       17.12       12.98     24.58 o 
  -4   0  13       15.61       32.42     26.49 o 
  -3   0  13       20.07        0.00     25.44 o 
  -2   0  13       27.66        0.00     25.57 o 
  -1   0  13       13.09        0.00     18.47 o 
   0   0  13       29.27        0.00     19.11 o 
   1   0  13        4.47        0.00     14.35 o 
   2   0  13        3.95       16.28     23.13 o 
   4   0  13        2.66        4.42     24.58 o 
   5   0  13       33.53       35.00     23.20 o 
   6   0  13       10.81       35.32     27.94 o 
   7   0  13        6.71       42.18     26.82 o 
   8   0  13        0.46        0.00     21.62 o 
  -6   1  13        1.04        0.00     22.21 o 
  -5   1  13       78.80      139.06     36.05 o 
  -4   1  13      111.82      153.64     42.78 o 
  -3   1  13        0.20        0.00     22.60 o 
  -2   1  13        2.06        0.00     22.14 o 
  -1   1  13       29.89        0.00     18.23 o 
   0   1  13        4.97        0.00     25.74 o 
   2   1  13       54.80        0.00     33.81 o 
   3   1  13        1.82        0.00     24.85 o 
   4   1  13       41.60        0.00     22.28 o 
   5   1  13        5.78        0.00     27.48 o 
   6   1  13        1.76        8.11     22.34 o 
   7   1  13        0.83        0.00     25.17 o 
   8   1  13        5.65       10.54     26.10 o 
   9   1  13        0.01        0.00     21.75 o 
  -6   2  13       13.79       25.83     28.87 o 
  -5   2  13       25.38       13.97     32.82 o 
  -4   2  13       13.21        9.36     29.26 o 
  -3   2  13      151.59      175.52     33.94 o 
  -2   2  13      138.57      255.01     41.33 o 
  -1   2  13        2.91        7.73     16.34 o 
   0   2  13       10.19        0.00     18.18 o 
   1   2  13       63.77        0.00     21.88 o 
   2   2  13       91.06        0.00     40.80 o 
   3   2  13       28.80        0.00     23.20 o 
   4   2  13        4.99        3.76     31.11 o 
   5   2  13       23.89        0.00     30.98 o 
   6   2  13        0.58        5.14     20.10 o 
   7   2  13        0.15       39.61     24.85 o 
   8   2  13        0.46       30.18     23.07 o 
   9   2  13        4.30        0.00     23.99 o 
  -6   3  13        0.28        2.70     24.38 o 
  -5   3  13       57.89       47.06     30.84 o 
  -4   3  13       11.80       11.73     29.66 o 
  -3   3  13      196.76      245.80     43.17 o 
  -2   3  13      237.67      423.99     43.04 o 
  -1   3  13       14.19        0.00     19.40 o 
   0   3  13        2.23        3.96     16.51 o 
   1   3  13        0.95        0.00     18.70 o 
   2   3  13       35.21        0.00     20.56 o 
   3   3  13       27.78        0.00     32.29 o 
   4   3  13        0.02        4.81     25.77 o 
   5   3  13       19.91       23.73     23.79 o 
   6   3  13       54.16       68.87     35.00 o 
   7   3  13       20.15        0.00     25.83 o 
   8   3  13        4.78       27.68     23.26 o 
   9   3  13        0.89        0.00     28.01 o 
  -6   4  13        0.63       13.84     25.31 o 
  -5   4  13        9.60       21.09     27.02 o 
  -4   4  13        0.48        0.00     19.31 o 
  -3   4  13      163.52      227.33     35.79 o 
  -2   4  13       86.74       99.39     35.06 o 
  -1   4  13        7.95        0.00     17.67 o 
   0   4  13       51.15        0.00     17.42 o 
   1   4  13       14.09       11.16     18.26 o 
   2   4  13        5.77       27.35     24.32 o 
   3   4  13       43.65        0.00     24.98 o 
   4   4  13       13.06       40.66     24.71 o 
   5   4  13       54.47       53.05     28.93 o 
   6   4  13        3.25       15.29     28.34 o 
   7   4  13        8.34        0.00     23.73 o 
   8   4  13        0.19        9.23     19.90 o 
   9   4  13        2.32        0.00     19.70 o 
  -6   5  13        4.54        0.00     17.99 o 
  -5   5  13       10.16        1.19     22.60 o 
  -4   5  13        2.55        0.00     25.50 o 
  -3   5  13      111.66      127.47     35.06 o 
  -2   5  13        0.68        0.00     19.64 o 
  -1   5  13      205.74      190.32     41.49 o 
   0   5  13        7.24       23.32     18.67 o 
   1   5  13        7.27        0.00     16.02 o 
   2   5  13       56.00        7.84     30.38 o 
   3   5  13       13.34        0.00     27.48 o 
   4   5  13        7.90        0.00     24.05 o 
   5   5  13       70.54       13.91     27.35 o 
   6   5  13       59.60       60.70     37.04 o 
   7   5  13        4.20       12.65     20.30 o 
   8   5  13        4.71        6.00     24.45 o 
  -5   6  13        0.36        6.92     21.02 o 
  -4   6  13        1.34        4.88     23.20 o 
  -3   6  13        5.25        3.95     24.85 o 
  -2   6  13        5.04       44.55     24.58 o 
  -1   6  13       25.84       20.85     19.31 o 
   0   6  13      557.18      666.27     35.95 o 
   1   6  13        0.94        4.67     15.62 o 
   2   6  13        1.48        0.00     25.37 o 
   3   6  13        0.94       19.38     24.12 o 
   4   6  13       10.84        0.00     23.92 o 
   5   6  13       58.81       17.40     30.71 o 
   6   6  13       18.73        0.00     25.83 o 
   7   6  13        0.38        0.00     21.22 o 
   8   6  13        5.59       44.29     25.17 o 
  -5   7  13        1.18       10.68     24.71 o 
  -4   7  13       12.54       22.47     32.69 o 
  -3   7  13        0.45        0.00     27.15 o 
  -2   7  13       23.51        0.00     28.40 o 
  -1   7  13        0.27        3.59     17.96 o 
   0   7  13       15.31       15.83     40.04 o 
   1   7  13       22.34        5.66     18.38 o 
   2   7  13       28.16       38.95     21.42 o 
   3   7  13       38.82        4.02     30.45 o 
   4   7  13        6.62        2.04     23.46 o 
   5   7  13       35.57        0.00     24.45 o 
   6   7  13        0.11        0.00     19.77 o 
   7   7  13        4.94        0.00     20.36 o 
   8   7  13        3.52        9.42     25.57 o 
  -4   8  13        1.82       11.40     22.14 o 
  -3   8  13        0.28        7.38     28.27 o 
  -2   8  13        2.49        0.07     28.07 o 
  -1   8  13        5.56        0.00     17.11 o 
   0   8  13        3.52        0.00     18.11 o 
   1   8  13       22.32        3.10     20.44 o 
   2   8  13       75.63       49.69     25.04 o 
   3   8  13        4.28        0.00     22.14 o 
   4   8  13       21.89        0.00     22.74 o 
   5   8  13        4.32        0.00     19.84 o 
   6   8  13        2.98       48.04     24.19 o 
   7   8  13       10.88       33.28     25.04 o 
  -3   9  13        0.84        0.00     17.00 o 
  -2   9  13        1.43       19.64     25.17 o 
  -1   9  13        6.11        0.00     17.85 o 
   0   9  13        0.05        6.20     16.59 o 
   1   9  13        2.17        0.00     15.87 o 
   2   9  13        4.93       31.77     28.93 o 
   3   9  13        1.59        0.00     21.42 o 
   4   9  13       11.67       16.48     26.76 o 
   5   9  13        0.34        0.00     20.36 o 
   6   9  13       12.19       32.03     27.68 o 
  -2  10  13        4.06        0.00     26.36 o 
  -1  10  13       12.00        0.00     16.23 o 
   0  10  13        9.60       19.03     21.82 o 
   1  10  13        0.02        0.00     15.48 o 
   2  10  13        8.48        6.33     27.02 o 
   3  10  13        2.91        0.00     17.86 o 
   4  10  13        1.99       38.29     36.77 o 
   5  10  13        4.32       11.93     24.38 o 
   0  11  13        2.53        1.30     18.35 o 
   1  11  13        2.02       38.22     22.12 o 
   2  11  13       11.35        5.14     24.58 o 
   3  11  13        2.61        3.30     20.63 o 
   1  -6  14        0.31        0.00     17.24 o 
   2  -6  14       12.82        5.54     23.79 o 
  -2  -5  14        1.73        0.00     23.40 o 
  -1  -5  14        3.56        9.04     15.81 o 
   0  -5  14        5.26       18.52     26.92 o 
   1  -5  14        2.07        9.20     18.26 o 
   2  -5  14       35.62        0.46     35.92 o 
   3  -5  14       12.21       14.56     33.74 o 
   4  -5  14        7.88        0.00     26.23 o 
   5  -5  14        1.20        5.54     26.10 o 
  -3  -4  14        0.20        9.56     25.11 o 
  -2  -4  14        0.77        0.00     23.07 o 
  -1  -4  14        4.15        0.00     27.84 o 
   0  -4  14        0.10        0.00     18.59 o 
   1  -4  14       13.22        0.00     19.30 o 
   2  -4  14        0.16        0.00     23.40 o 
   3  -4  14        7.74        8.96     23.33 o 
   4  -4  14        1.26       19.38     24.71 o 
   5  -4  14        1.20       17.33     30.78 o 
   6  -4  14        0.58        0.00     22.67 o 
  -4  -3  14        3.91        0.00     28.01 o 
  -3  -3  14        0.07        9.09     25.90 o 
  -2  -3  14        0.13        0.00     18.45 o 
  -1  -3  14        0.24        5.64     17.59 o 
   0  -3  14       12.63        0.00     20.93 o 
   1  -3  14        0.62        0.00     17.65 o 
   2  -3  14        4.75       49.76     28.60 o 
   3  -3  14        0.48       31.24     23.46 o 
   4  -3  14       39.16        0.00     27.88 o 
   5  -3  14       26.26        0.00     29.92 o 
   6  -3  14        1.41       14.04     30.32 o 
   7  -3  14        0.86       25.44     31.70 o 
  -4  -2  14        0.85        0.00     17.60 o 
  -3  -2  14        0.00        7.32     23.73 o 
  -2  -2  14       15.88        0.00     38.42 o 
  -1  -2  14        1.89        9.35     25.50 o 
   0  -2  14        3.36        0.00     15.80 o 
   1  -2  14        0.08        0.00     14.86 o 
   2  -2  14       48.07       38.82     30.98 o 
   3  -2  14       89.81        0.00     42.97 o 
   4  -2  14        0.37        0.00     17.86 o 
   5  -2  14        3.07       15.62     26.03 o 
   6  -2  14        9.18       10.41     33.74 o 
   7  -2  14        0.14        6.13     23.07 o 
  -5  -1  14        0.68       23.26     34.20 o 
  -4  -1  14        0.28        0.00     23.59 o 
  -3  -1  14       10.89        0.00     30.25 o 
  -2  -1  14        1.27        0.00     22.67 o 
  -1  -1  14        3.94        0.00     21.48 o 
   0  -1  14        3.78        0.00     16.43 o 
   1  -1  14       22.65        0.00     18.63 o 
   2  -1  14       93.49        0.00     41.00 o 
   3  -1  14       57.90       17.07     27.94 o 
   4  -1  14        4.74       10.15     20.83 o 
   5  -1  14        0.32        0.00     17.27 o 
   6  -1  14        6.84        2.83     24.45 o 
   7  -1  14        0.15        0.86     23.46 o 
   8  -1  14        0.88        7.45     24.65 o 
  -5   0  14       22.94        1.65     30.84 o 
  -4   0  14       66.83       83.83     35.79 o 
  -3   0  14       32.16        0.00     38.36 o 
  -2   0  14        1.01       18.65     25.17 o 
  -1   0  14        0.20       14.71     18.35 o 
   0   0  14       15.07        0.00     26.33 o 
   1   0  14        4.79        6.24     16.03 o 
   2   0  14       16.31        0.00     26.36 o 
   3   0  14      143.05      114.29     38.23 o 
   4   0  14       45.78        7.51     24.85 o 
   5   0  14        0.37       18.58     27.02 o 
   6   0  14       16.28        1.05     31.24 o 
   7   0  14       25.67       30.98     38.55 o 
   8   0  14        0.26        1.38     24.52 o 
  -5   1  14        8.34        8.70     28.07 o 
  -4   1  14       27.46       29.85     33.02 o 
  -3   1  14       78.80       76.85     35.79 o 
  -2   1  14        0.04        5.73     26.76 o 
  -1   1  14       12.53        0.00     19.61 o 
   0   1  14       13.17        0.00     16.65 o 
   1   1  14       15.24        0.00     16.81 o 
   2   1  14        0.61        0.00     24.12 o 
   3   1  14       53.10        0.00     30.65 o 
   4   1  14       20.54        2.17     26.63 o 
   5   1  14        1.28        4.22     21.68 o 
   6   1  14       48.67        0.00     23.92 o 
   7   1  14        0.00        0.00     17.73 o 
   8   1  14        1.70        2.97     21.81 o 
  -5   2  14        1.12        0.00     23.59 o 
  -4   2  14       26.93       27.28     32.56 o 
  -3   2  14        5.00       14.76     23.00 o 
  -2   2  14      229.34      175.41     50.10 o 
  -1   2  14        4.04       16.99     15.46 o 
   0   2  14       12.09        2.12     17.14 o 
   1   2  14       62.73       16.03     27.78 o 
   2   2  14        2.67        0.00     16.41 o 
   3   2  14        0.89        0.00     22.21 o 
   4   2  14      149.01      105.59     35.79 o 
   5   2  14       30.68      159.62     51.47 o 
   6   2  14        0.01        0.00     24.05 o 
   7   2  14       17.25       30.84     38.62 o 
   8   2  14        0.74        0.00     22.41 o 
  -5   3  14        0.01        0.00     21.35 o 
  -4   3  14        4.31        0.00     22.14 o 
  -3   3  14       41.09       78.03     35.00 o 
  -2   3  14       27.85        0.00     25.24 o 
  -1   3  14      223.56      167.88     39.89 o 
   0   3  14        9.15        0.00     19.17 o 
   1   3  14        2.39        0.00     17.57 o 
   2   3  14       21.51        0.00     20.23 o 
   3   3  14       16.31        0.00     27.02 o 
   4   3  14       42.21        0.00     27.22 o 
   5   3  14        0.26        0.00     23.20 o 
   6   3  14       15.35       26.49     35.13 o 
   7   3  14        2.39        0.00     21.62 o 
   8   3  14       21.62       31.44     36.97 o 
  -5   4  14        0.57        4.15     22.67 o 
  -4   4  14        1.14        0.00     21.48 o 
  -3   4  14       21.56       32.36     25.37 o 
  -2   4  14      186.00      258.65     38.36 o 
  -1   4  14       68.31        0.00     31.63 o 
   1   4  14       18.61        0.00     19.00 o 
   2   4  14        1.18       14.43     26.95 o 
   3   4  14        0.28        0.00     23.40 o 
   4   4  14       27.11        6.00     22.41 o 
   5   4  14        3.64        0.00     28.60 o 
   6   4  14        4.91       13.44     24.65 o 
   7   4  14       28.19       35.26     31.57 o 
   8   4  14        0.03       38.36     26.03 o 
  -5   5  14        0.68        0.00     21.75 o 
  -4   5  14        0.05        0.00     20.76 o 
  -3   5  14        4.73        0.00     26.43 o 
  -2   5  14        0.01        0.00     19.51 o 
  -1   5  14       24.18        0.00     20.27 o 
   0   5  14       11.87       13.96     18.89 o 
   1   5  14       21.28        0.00     16.42 o 
   2   5  14       12.30       68.08     24.12 o 
   3   5  14      161.23       94.12     32.10 o 
   4   5  14       57.93       26.63     27.88 o 
   5   5  14        0.50       12.79     25.50 o 
   6   5  14        6.30        3.56     21.35 o 
   7   5  14        7.33       30.91     24.91 o 
   8   5  14        0.01       12.92     29.13 o 
  -4   6  14        4.10       11.40     25.04 o 
  -3   6  14        9.22        0.00     20.69 o 
  -2   6  14        1.71        3.43     28.47 o 
  -1   6  14        6.51        5.42     18.57 o 
   0   6  14        0.42        0.00     14.56 o 
   1   6  14       10.14       10.70     34.04 o 
   2   6  14       58.35       74.47     31.50 o 
   3   6  14       70.42       94.18     37.11 o 
   4   6  14       26.39       13.71     43.04 o 
   5   6  14        4.19        0.72     25.37 o 
   6   6  14       20.05       34.80     23.59 o 
   7   6  14        0.45       25.90     23.53 o 
   8   6  14        0.00       10.81     24.12 o 
  -4   7  14        1.18        0.00     18.52 o 
  -3   7  14        0.06        1.52     26.03 o 
  -2   7  14        0.01        0.00     23.66 o 
  -1   7  14        8.84       34.53     18.90 o 
   0   7  14        1.13        9.79     19.14 o 
   1   7  14        2.22        4.95     17.58 o 
   2   7  14       66.14       10.15     27.55 o 
   3   7  14       21.16       12.92     32.10 o 
   4   7  14        0.53        8.17     28.80 o 
   5   7  14       94.02       42.31     32.36 o 
   6   7  14        3.16        0.00     21.95 o 
   7   7  14        0.41       29.92     26.36 o 
  -3   8  14        3.59       29.06     24.71 o 
  -2   8  14        3.92        8.44     27.48 o 
  -1   8  14       25.82       41.13     19.95 o 
   0   8  14        1.37       11.57     19.87 o 
   1   8  14        6.19        4.91     19.67 o 
   2   8  14       14.75        0.00     25.24 o 
   3   8  14        2.82        0.00     23.26 o 
   4   8  14        5.81       43.36     26.16 o 
   5   8  14        9.19       16.28     25.57 o 
   6   8  14       40.57       69.79     30.91 o 
  -2   9  14        0.39        0.00     26.43 o 
  -1   9  14        0.60       22.17     19.05 o 
   0   9  14       27.08        0.00     21.99 o 
   1   9  14       11.52        6.31     18.78 o 
   2   9  14        9.74       15.82     23.99 o 
   3   9  14       27.07       46.86     48.24 o 
   4   9  14        0.31        0.00     19.97 o 
   5   9  14        6.89        0.00     20.63 o 
   6   9  14        0.00        9.69     24.65 o 
  -1  10  14        3.32       29.02     31.44 o 
   0  10  14       10.97       14.36     23.34 o 
   1  10  14       11.72        1.88     18.11 o 
   2  10  14       10.72       15.16     23.86 o 
   3  10  14        0.22        6.13     23.66 o 
   4  10  14        3.86       11.47     28.73 o 
   1  -5  15        0.66        7.36     19.29 o 
   2  -5  15       36.99       19.31     36.31 o 
  -1  -4  15        1.74        1.75     16.94 o 
   0  -4  15        0.17        0.00     17.27 o 
   1  -4  15       10.65        0.00     15.92 o 
   2  -4  15        1.77        0.00     23.66 o 
   3  -4  15        0.86       23.99     28.01 o 
   4  -4  15        0.03       27.48     29.92 o 
  -2  -3  15        0.37        0.00     25.31 o 
  -1  -3  15        0.15        0.00     15.90 o 
   0  -3  15        0.54        0.36     21.62 o 
   1  -3  15       24.62        0.00     17.81 o 
   2  -3  15       11.63        0.00     36.12 o 
   3  -3  15        4.96        0.00     22.54 o 
   4  -3  15        9.13        0.00     21.15 o 
   5  -3  15        7.09        0.00     23.46 o 
   6  -3  15        0.33        0.00     25.90 o 
  -3  -2  15        5.65        9.62     26.43 o 
  -2  -2  15        1.38        0.00     24.65 o 
  -1  -2  15        3.30        5.48     18.53 o 
   0  -2  15        9.61        0.00     14.56 o 
   1  -2  15       20.54        0.00     23.08 o 
   2  -2  15        7.79        0.00     23.07 o 
   3  -2  15        6.61        0.00     21.55 o 
   4  -2  15       18.07       52.20     30.38 o 
   5  -2  15        2.17        0.00     22.08 o 
   6  -2  15        0.10       19.51     25.77 o 
  -4  -1  15        1.04       18.98     25.37 o 
  -3  -1  15        9.87        0.00     20.43 o 
  -2  -1  15        5.73       21.42     29.79 o 
  -1  -1  15        0.05        2.24     15.57 o 
   0  -1  15        6.23        0.00     16.13 o 
   1  -1  15        0.17        0.00     16.91 o 
   2  -1  15        0.23        0.00     17.66 o 
   3  -1  15        2.48        0.00     27.15 o 
   4  -1  15        6.44        0.00     26.56 o 
   5  -1  15        0.11        0.00     21.88 o 
   6  -1  15        2.90        0.00     16.41 o 
   7  -1  15        0.88        0.00     22.28 o 
  -4   0  15       38.82       44.22     38.22 o 
  -3   0  15       24.38        0.00     31.24 o 
  -2   0  15        0.91       11.40     22.14 o 
  -1   0  15        3.75        0.00     32.75 o 
   0   0  15       15.18        0.00     26.20 o 
   1   0  15       14.98       39.88     17.04 o 
   2   0  15       18.09        0.00     28.34 o 
   3   0  15        3.23       10.08     27.88 o 
   4   0  15        1.70        0.00     22.01 o 
   5   0  15        0.03        0.00     22.34 o 
   6   0  15        5.00        0.00     23.20 o 
   7   0  15        5.04        0.00     29.99 o 
  -4   1  15       18.28       15.62     32.42 o 
  -3   1  15        9.43        0.00     24.38 o 
  -2   1  15        3.69       32.49     29.39 o 
  -1   1  15       22.51        0.00     15.50 o 
   0   1  15       95.40        0.00     25.36 o 
   1   1  15        4.01        0.00     16.82 o 
   2   1  15        0.41        6.33     29.13 o 
   3   1  15        4.71        1.91     24.05 o 
   4   1  15       19.53        0.00     22.54 o 
   5   1  15        2.96        0.00     21.22 o 
   6   1  15        0.51        0.00     17.73 o 
   7   1  15        4.55        0.00     19.71 o 
  -4   2  15       19.33       20.30     28.47 o 
  -3   2  15       41.03       34.93     28.14 o 
  -2   2  15       58.53        0.00     32.82 o 
  -1   2  15        0.24       14.92     17.79 o 
   0   2  15        3.89        0.00     17.51 o 
   1   2  15       34.59        0.00     28.50 o 
   2   2  15      256.63      206.33     42.85 o 
   3   2  15        6.42        8.63     23.20 o 
   4   2  15        4.54        0.00     22.87 o 
   5   2  15        1.00        0.00     19.70 o 
   6   2  15        0.05        9.62     25.24 o 
   7   2  15        0.72       20.56     29.13 o 
   8   2  15        0.07        0.00     21.35 o 
  -4   3  15        8.73        0.00     24.65 o 
  -3   3  15        0.40        0.00     27.68 o 
  -2   3  15        3.20        0.00     22.21 o 
  -1   3  15       69.16        0.00     23.07 o 
   0   3  15        0.16        0.00     19.10 o 
   2   3  15        0.00        0.79     23.13 o 
   3   3  15       20.83        0.00     24.98 o 
   4   3  15       10.50       22.41     27.09 o 
   5   3  15        0.01       15.95     21.09 o 
   6   3  15        0.81        0.00     23.86 o 
   7   3  15        0.45        0.00     21.22 o 
   8   3  15        6.90        7.32     24.52 o 
  -4   4  15        2.12        0.00     20.03 o 
  -3   4  15        0.57        0.00     28.27 o 
  -2   4  15        0.06       15.09     26.82 o 
  -1   4  15       37.43        0.00     16.91 o 
   0   4  15        0.88        0.00     16.93 o 
   1   4  15        4.24       21.51     33.15 o 
   2   4  15        0.53       26.49     23.79 o 
   3   4  15        0.95       10.87     25.64 o 
   4   4  15      100.38        0.00     30.58 o 
   5   4  15       45.96       16.94     30.51 o 
   6   4  15       16.27       33.22     37.17 o 
   7   4  15        0.00        0.00     21.55 o 
   8   4  15        6.37        0.00     27.88 o 
  -4   5  15        0.46       14.43     27.28 o 
  -3   5  15       10.25       18.58     29.33 o 
  -2   5  15        0.01        0.00     23.33 o 
  -1   5  15        0.58        9.36     16.08 o 
   0   5  15       30.98        0.00     22.48 o 
   1   5  15       27.41        0.00     16.93 o 
   2   5  15        3.99        0.00     24.98 o 
   3   5  15       28.78       43.10     33.55 o 
   4   5  15      121.17      134.98     38.03 o 
   5   5  15        0.32        0.00     24.78 o 
   6   5  15        0.58        0.00     27.42 o 
   7   5  15       18.39        0.00     22.54 o 
  -4   6  15        0.48        0.00     23.33 o 
  -3   6  15        0.64       24.52     32.62 o 
  -2   6  15        0.01        0.00     17.40 o 
  -1   6  15        0.14        0.00     16.87 o 
   0   6  15        0.67        0.00     15.08 o 
   1   6  15       16.11        0.00     16.82 o 
   2   6  15       44.70       34.40     34.53 o 
   3   6  15       13.38       15.29     24.65 o 
   4   6  15       10.78       13.38     24.85 o 
   5   6  15        3.49        0.00     25.77 o 
   6   6  15        0.13        9.56     23.99 o 
   7   6  15        0.02       10.54     24.12 o 
  -3   7  15        1.38        2.70     25.31 o 
  -2   7  15       20.33        9.82     28.47 o 
  -1   7  15        0.11        0.00     12.91 o 
   0   7  15       15.60        0.00     18.70 o 
   1   7  15        8.44       12.38     19.53 o 
   2   7  15        3.55        0.00     19.11 o 
   3   7  15        1.80       37.50     24.85 o 
   4   7  15       10.66        0.00     21.95 o 
   5   7  15        4.21        0.00     17.99 o 
   6   7  15       27.24       60.37     28.73 o 
  -2   8  15        1.77        5.67     25.97 o 
  -1   8  15        0.09        0.00     16.24 o 
   0   8  15        0.91        0.00     18.60 o 
   1   8  15        3.32       11.29     17.42 o 
   2   8  15        3.60        0.00     21.55 o 
   3   8  15        0.00       15.36     23.79 o 
   4   8  15        1.82        9.75     26.10 o 
   5   8  15       10.49        0.00     22.34 o 
   6   8  15        0.50        9.89     26.30 o 
  -1   9  15        2.28        0.00     16.78 o 
   0   9  15        0.21        0.00     18.52 o 
   1   9  15        1.54        0.00     17.47 o 
   2   9  15        0.82       24.91     24.25 o 
   3   9  15       11.08       17.00     28.54 o 
   4   9  15        2.96       20.36     27.68 o 
   5   9  15        0.43       51.40     26.89 o 
   1  10  15        0.69       22.36     17.93 o 
   2  10  15        0.00        9.29     27.02 o 
   3  10  15        0.18       34.47     28.60 o 
  -1  -3  16        2.20        0.00     13.81 o 
   0  -3  16        3.76        0.00     15.35 o 
   1  -3  16        3.80        5.00     17.91 o 
   2  -3  16        1.87       51.73     26.62 o 
   3  -3  16        4.04        0.00     22.54 o 
   4  -3  16        2.50        0.00     29.66 o 
  -2  -2  16        5.29       46.92     27.55 o 
  -1  -2  16        0.49        0.00     26.16 o 
   0  -2  16        0.25        0.00     13.79 o 
   1  -2  16       19.75        0.00     20.41 o 
   2  -2  16        0.57        3.43     23.40 o 
   3  -2  16        4.04        6.33     28.14 o 
   4  -2  16        0.05        0.00     22.60 o 
   5  -2  16        1.30        0.00     22.47 o 
  -2  -1  16        0.01        0.00     23.40 o 
  -1  -1  16        2.84        0.00     15.75 o 
   0  -1  16        1.43        7.56     16.07 o 
   1  -1  16        8.12        0.00     17.77 o 
   2  -1  16        8.15        0.00     23.13 o 
   3  -1  16        4.30        0.00     24.45 o 
   4  -1  16        0.25        0.00     22.21 o 
   5  -1  16        2.01        0.00     25.31 o 
   6  -1  16        0.93        0.00     18.45 o 
  -3   0  16        5.86        0.00     23.07 o 
  -2   0  16       12.10        0.00     20.03 o 
  -1   0  16        0.69        9.93     44.65 o 
   0   0  16       13.17        0.00     18.07 o 
   1   0  16        2.95        0.00     17.10 o 
   2   0  16       12.82       23.40     35.59 o 
   3   0  16       14.38       27.09     26.69 o 
   4   0  16        8.30        0.00     26.49 o 
   5   0  16        1.79        0.00     19.31 o 
   6   0  16        8.53        0.00     21.48 o 
  -3   1  16        2.72       24.12     27.02 o 
  -2   1  16       25.94        0.00     27.61 o 
  -1   1  16        0.08        0.00     16.52 o 
   0   1  16        3.36       16.16     18.22 o 
   1   1  16        0.95        0.00     17.86 o 
   2   1  16        1.07       29.46     25.50 o 
   3   1  16        4.56        0.00     20.83 o 
   4   1  16        8.75        0.00     28.01 o 
   5   1  16        5.65        0.00     24.19 o 
   6   1  16        0.03       10.02     24.98 o 
   7   1  16        4.41        0.00     20.56 o 
  -3   2  16       23.70       32.16     32.42 o 
  -2   2  16        6.63        0.00     23.66 o 
  -1   2  16        1.28       11.17     17.80 o 
   0   2  16        0.68       15.31     16.79 o 
   1   2  16        4.04        0.00     14.70 o 
   2   2  16       12.47        0.00     20.30 o 
   3   2  16       26.01        3.95     27.28 o 
   4   2  16        2.00        0.00     24.91 o 
   5   2  16        0.32        0.00     17.20 o 
   6   2  16       14.61        0.00     24.52 o 
   7   2  16        0.55        9.89     29.26 o 
  -3   3  16        0.02        0.00     21.22 o 
  -2   3  16        2.02       23.53     27.22 o 
  -1   3  16        9.55       17.00     25.18 o 
   0   3  16        1.20        0.00     17.19 o 
   1   3  16       21.58        0.00     18.50 o 
   2   3  16       48.34       11.73     23.79 o 
   3   3  16       13.54       38.03     26.82 o 
   4   3  16        6.85       12.59     31.37 o 
   5   3  16        3.42       16.61     31.04 o 
   6   3  16        8.09        6.92     27.02 o 
   7   3  16        3.27        0.00     26.69 o 
  -3   4  16        1.73       30.91     35.65 o 
  -2   4  16        0.03        5.54     23.99 o 
  -1   4  16        8.54        0.00     15.96 o 
   0   4  16        0.38       18.92     17.37 o 
   1   4  16       15.67        0.00     18.52 o 
   2   4  16       16.23        0.00     21.95 o 
   3   4  16       12.59        0.00     21.68 o 
   4   4  16        2.54        7.91     27.15 o 
   5   4  16        6.03        0.00     22.14 o 
   6   4  16        0.15       25.17     25.83 o 
   7   4  16        1.91        7.51     21.22 o 
  -3   5  16        6.92        0.00     25.04 o 
  -2   5  16       11.74       31.77     33.81 o 
  -1   5  16        0.05       34.20     18.08 o 
   0   5  16        1.74       10.86     19.67 o 
   1   5  16       25.18        0.00     15.83 o 
   2   5  16        0.70        0.00     23.33 o 
   3   5  16        0.08       17.53     25.50 o 
   4   5  16       22.60       16.48     25.37 o 
   5   5  16        0.50        0.00     17.73 o 
   6   5  16        0.14        0.00     17.73 o 
   7   5  16        7.35        7.51     23.92 o 
  -3   6  16        2.76        3.62     22.93 o 
  -2   6  16       12.24       17.27     28.73 o 
  -1   6  16        3.60        0.00     15.64 o 
   0   6  16        0.07       13.28     30.12 o 
   1   6  16        5.00        8.03     27.32 o 
   2   6  16        0.01        0.00     23.07 o 
   3   6  16        9.25        9.89     25.70 o 
   4   6  16        2.97       15.49     29.20 o 
   5   6  16       24.25        0.00     21.35 o 
   6   6  16        1.10       18.78     23.92 o 
  -2   7  16        1.96        5.93     28.67 o 
  -1   7  16        5.93       23.61     22.90 o 
   0   7  16        1.90        0.09     15.80 o 
   1   7  16        4.00        0.00     16.81 o 
   2   7  16        0.86       34.20     27.88 o 
   3   7  16        0.02        6.26     22.74 o 
   4   7  16        0.39        0.00     22.14 o 
   5   7  16        0.05       10.61     26.56 o 
   6   7  16        0.58        0.00     23.46 o 
  -1   8  16        0.79        0.00     15.40 o 
   0   8  16        0.48        0.00     21.19 o 
   1   8  16       15.95       38.46     23.63 o 
   2   8  16        0.00        0.00     28.60 o 
   3   8  16       26.85        0.07     30.45 o 
   4   8  16        0.02        0.00     25.31 o 
   5   8  16        0.76       27.48     22.54 o 
   0   9  16        3.14        0.00     18.32 o 
   1   9  16        2.90        6.74     18.27 o 
   2   9  16        0.14        0.00     19.97 o 
   3   9  16        1.43        0.00     24.45 o 
   1  -2  17        1.66        0.00     18.33 o 
   2  -2  17        0.27        0.00     21.22 o 
   3  -2  17        0.11        0.00     22.14 o 
  -1  -1  17        4.36        0.00     16.93 o 
   0  -1  17        1.30        4.59     16.13 o 
   1  -1  17        3.34       21.22     19.59 o 
   2  -1  17        0.47       22.21     26.23 o 
   3  -1  17        4.00        1.19     20.50 o 
   4  -1  17        0.00       51.54     27.15 o 
  -1   0  17        0.65        5.17     15.05 o 
   0   0  17        0.01        0.00     13.78 o 
   1   0  17       33.58        0.00     18.64 o 
   2   0  17        7.06        2.24     22.60 o 
   3   0  17        0.29       14.56     25.31 o 
   4   0  17        0.45       11.14     27.15 o 
   5   0  17        0.11       16.67     26.10 o 
  -2   1  17        2.06        0.00     24.71 o 
  -1   1  17        0.23        5.21     18.87 o 
   0   1  17       19.63        0.00     16.58 o 
   1   1  17        0.44        0.00     14.66 o 
   2   1  17        8.59        0.00     23.07 o 
   3   1  17        0.42        0.00     25.90 o 
   4   1  17        0.29        0.00     19.11 o 
   5   1  17        0.14        0.00     22.47 o 
   6   1  17        6.15        0.00     25.97 o 
  -2   2  17        2.83        0.00     17.73 o 
  -1   2  17        9.06        0.00     15.14 o 
   0   2  17        1.85        8.06     18.08 o 
   1   2  17        8.86        0.70     16.76 o 
   2   2  17        0.43        1.98     23.53 o 
   3   2  17       10.89        0.00     20.89 o 
   4   2  17       18.42       13.11     27.81 o 
   5   2  17       17.32       45.14     27.88 o 
   6   2  17        8.99        0.00     17.13 o 
  -2   3  17        0.18        0.00     23.20 o 
  -1   3  17        0.32        7.45     23.20 o 
   0   3  17       14.36        8.63     16.18 o 
   1   3  17        0.26        0.00     20.74 o 
   2   3  17        0.38       34.53     22.08 o 
   3   3  17       23.67        0.00     24.52 o 
   4   3  17        8.23        0.00     27.88 o 
   5   3  17        0.31       27.09     25.97 o 
   6   3  17        3.65        5.14     26.82 o 
  -2   4  17        0.89        0.00     17.46 o 
  -1   4  17       18.97        0.00     16.65 o 
   0   4  17        0.17        6.27     18.39 o 
   1   4  17        1.05        0.00     15.06 o 
   2   4  17        0.17        5.27     24.45 o 
   3   4  17       12.69        2.11     25.11 o 
   4   4  17        0.60       27.81     26.16 o 
   5   4  17        0.97       12.46     26.16 o 
   6   4  17        2.53       14.50     22.28 o 
  -2   5  17        0.37       30.84     31.50 o 
  -1   5  17        9.03       21.95     20.76 o 
   0   5  17        9.44       12.15     21.19 o 
   1   5  17        7.41        8.76     19.95 o 
   2   5  17        0.40        4.94     27.68 o 
   3   5  17       16.56        0.00     28.93 o 
   4   5  17        0.01        0.40     22.14 o 
   5   5  17        0.65        2.77     24.19 o 
   6   5  17        2.46       20.83     27.22 o 
  -1   6  17        0.48        2.43     17.42 o 
   0   6  17        3.77        0.00     18.01 o 
   1   6  17        5.87        0.00     16.30 o 
   2   6  17        4.37        3.43     26.10 o 
   3   6  17        0.00        3.23     25.64 o 
   4   6  17        1.20        0.00     26.95 o 
   5   6  17        1.08       37.17     31.04 o 
  -1   7  17        5.30        0.00     16.17 o 
   0   7  17        0.06        0.00     15.91 o 
   1   7  17        1.42        0.00     15.85 o 
   2   7  17        4.94        0.00     18.85 o 
   3   7  17        1.25       27.68     29.26 o 
   4   7  17        0.75        0.00     27.55 o 
   1   8  17        1.07        7.62     21.95 o 
   2   8  17        5.11        4.28     26.69 o 
   3   8  17        0.03       13.38     26.10 o 
   1   0  18        4.41        0.00     17.84 o 
   2   0  18       13.73        0.00     28.14 o 
   3   0  18        1.18        0.00     23.07 o 
   0   1  18        0.47        0.00     13.96 o 
   1   1  18        5.71        2.38     17.82 o 
   2   1  18        2.05       16.87     27.22 o 
   3   1  18        0.30        0.00     22.28 o 
   4   1  18        0.02       23.66     25.57 o 
   0   2  18        0.75        0.00     16.07 o 
   1   2  18        3.95        0.00     15.25 o 
   2   2  18        2.21        0.00     18.58 o 
   3   2  18        6.73        0.00     25.37 o 
   4   2  18        1.27        0.00     25.90 o 
   0   3  18        1.20        0.00     15.78 o 
   1   3  18        1.20        0.00     16.10 o 
   2   3  18        6.24        0.00     20.69 o 
   3   3  18        6.50        3.62     21.35 o 
   4   3  18        0.00        0.00     19.24 o 
   0   4  18        0.13        0.00     16.14 o 
   1   4  18        1.09       24.46     25.74 o 
   2   4  18        3.11        0.00     27.88 o 
   3   4  18        5.40       13.77     23.33 o 
   4   4  18        3.65       33.87     30.71 o 
   0   5  18        0.41        4.16     16.82 o 
   1   5  18        0.24        0.00     16.02 o 
   2   5  18        3.45        0.00     21.81 o 
   3   5  18        1.90        0.00     26.10 o 
   4   5  18        0.83        0.00     21.22 o 
   1   6  18        1.01        4.90     16.05 o 
   2   6  18        4.18        0.00     25.31 o 
   3   6  18        0.08       34.86     25.44 o 
                                                 
